# Supplementary material for: The wrong horse was bet on: the effects of argument structure versus argument adjacency on the processing of idiomatic sentences
Source: Front Psychol. 2023 May 4;14:1123917. doi: 10.3389/fpsyg.2023.1123917 (PMC10194116; doi:10.3389/fpsyg.2023.1123917)
Supplement: Supplementary file 2 [file Data_Sheet_1.zip]

Archive with 1 entries (1 files):
- data_exp1_exp2_ANSI.txt
