# Supplementary material for: The wrong horse was bet on: the effects of argument structure versus argument adjacency on the processing of idiomatic sentences
Source: Front Psychol. 2023 May 4;14:1123917. doi: 10.3389/fpsyg.2023.1123917 (PMC10194116; doi:10.3389/fpsyg.2023.1123917)
Supplement: Supplementary file 2 [file Data_Sheet_1.zip › data_exp1_exp2_ANSI.txt]

blockobs button rt correct buttonorder list sub block list2 block2 sentencequart sentencepair sentencenr senttype type genusverbi word1 word2 word3 word4 word5 word6 word7 structure structuretype verbtripl verbnr verbtype targetverb tlemma tlemmaml tpart tpartml tsyl tletter verbtriplet2 verbnr2 verbtype2 verbsem slemma slemmaml spart spartml ssyl sletter verbtriplet3 verbnr3 verbtype3 verbunrel ulemma ulemmaml upart upartml usyl uletter exp meanrt sdrt meancorrect sdcorrect tekken kombi adjacency
5 5 BTN3 1749 1 321 liste1 VP1 Block1 1 1 35 35 35 I trans a 999 Er hat ordentlich auf den Putz NomS_PO 4 35 35 i gehauen 56 9 6 1 2 7 35 87 s gehackt 21 4 8 1 1 7 35 139 u gestrichen 200 34 63 11 2 10 exp1 1779.42307692308 832.289778811008 0.611538461538462 0.488340443211893 -0.0365534669505838 exp1-trans-a adj
7 7 BTN1 2057 1 132 liste1 VP1 Block1 1 1 46 98 202 C trans p In einer Popband wurde lange von ihr 999 999 98 46 c gespielt 1960 329 281 47 1 8 98 202 s gewirkt 855 144 46 8 1 7 98 254 u gedient 806 135 38 6 1 7 exp1 1779.42307692308 832.289778811008 0.611538461538462 0.488340443211893 0.333509950673026 exp1-trans-p non_adj
12 12 BTN2 2473 1 213 liste1 VP1 Block1 1 1 16 16 68 I ditra p Sie wurde von ihm aus der Bahn 999 999 16 16 i geschleudert 92 15 31 5 2 12 16 68 s geschmettert 11 2 1 0 2 12 16 120 u gelenkt 212 36 50 8 1 7 exp1 1779.42307692308 832.289778811008 0.611538461538462 0.488340443211893 0.833335865385435 exp1-ditra-p adj
15 15 BTN1 2634 1 132 liste1 VP1 Block1 1 1 30 82 186 C trans p Das Saxophon wurde von dem talentierten Musiker 999 999 82 30 c geblasen 85 14 14 2 2 8 82 186 s gepustet 10 2 2 0 2 8 82 238 u geputzt 64 11 15 3 1 7 exp1 1779.42307692308 832.289778811008 0.611538461538462 0.488340443211893 1.02677810641596 exp1-trans-p non_adj
18 18 BTN3 2117 1 312 liste1 VP1 Block1 1 1 25 77 129 C ditra a 999 Er hat der Tochter die Haare NomS_DatO_AccO 1 77 25 c gewaschen 118 20 34 6 2 9 77 181 s gesäubert 31 5 7 1 2 9 77 233 u gebürstet 9 2 2 0 2 9 exp1 1779.42307692308 832.289778811008 0.611538461538462 0.488340443211893 0.40560022683347 exp1-ditra-a adj
19 19 BTN2 2739 1 231 liste1 VP1 Block1 1 1 48 48 100 I trans p Ins kalte Wasser wurde mutig von ihr 999 999 48 48 i gesprungen 438 74 17 3 2 10 48 100 s gegangen 7302 1227 437 73 2 8 48 152 u gerutscht 101 17 9 2 1 9 exp1 1779.42307692308 832.289778811008 0.611538461538462 0.488340443211893 1.15293608969673 exp1-trans-p non_adj
20 20 BTN1 2295 0 231 liste1 VP1 Block1 1 1 1 53 105 C ditra a 999 Sie hat ihre Schwester um Hilfe NomS_AccO_PO 2 53 1 c gebeten 98 16 6 1 2 7 53 157 s gefragt 2461 413 291 49 1 7 53 209 u gerufen 928 156 94 16 2 7 exp1 1779.42307692308 832.289778811008 0.611538461538462 0.488340443211893 0.619468046109452 exp1-ditra-a adj
22 22 BTN2 2350 1 231 liste1 VP1 Block1 1 1 24 24 76 I ditra p Sie wurde von ihm in die Enge 999 999 24 24 i getrieben 528 89 57 10 2 9 24 76 s gehetzt 55 9 17 3 1 7 24 128 u gekämpft 619 104 62 10 1 8 exp1 1779.42307692308 832.289778811008 0.611538461538462 0.488340443211893 0.685550799256526 exp1-ditra-p adj
27 27 BTN1 2979 1 123 liste1 VP1 Block1 1 1 32 32 84 I trans p Nach den Sternen wurde immer von ihr 999 999 32 32 i gegriffen 618 104 36 6 2 9 32 84 s gelangt 878 148 65 11 1 7 32 136 u gelebt 1659 279 120 20 1 6 exp1 1779.42307692308 832.289778811008 0.611538461538462 0.488340443211893 1.44129719433851 exp1-trans-p non_adj
28 28 BTN1 2448 0 231 liste1 VP1 Block1 1 1 19 19 19 I ditra a 999 Er hat sie auf die Folter NomS_AccO_PO 2 19 19 i gespannt 174 29 116 19 1 8 19 71 s gedehnt 50 8 20 3 1 7 19 123 u gefesselt 74 12 35 6 2 9 exp1 1779.42307692308 832.289778811008 0.611538461538462 0.488340443211893 0.803298250318583 exp1-ditra-a adj
32 32 BTN2 1641 1 213 liste1 VP1 Block1 1 1 27 27 27 I ditra a 999 Die Frau hat ihm die Krallen NomS_DatO_AccO 1 27 27 i gezeigt 3142 528 464 78 1 7 27 79 s gedeutet 284 48 32 5 2 8 27 131 u genehmigt 138 23 59 10 2 9 exp1 1779.42307692308 832.289778811008 0.611538461538462 0.488340443211893 -0.166315964039382 exp1-ditra-a adj
33 33 BTN1 959 1 132 liste1 VP1 Block1 1 1 22 74 178 C ditra p Ihm wurde von ihr morgens der Bart 999 999 74 22 c gestutzt 34 6 4 1 1 8 74 178 s getrimmt 2 0 0 0 1 8 74 230 u gefärbt 53 9 21 4 1 7 exp1 1779.42307692308 832.289778811008 0.611538461538462 0.488340443211893 -0.98574210306309 exp1-ditra-p adj
36 36 BTN2 1201 1 213 liste1 VP1 Block1 1 1 3 3 3 I ditra a 999 Er hat ihr kräftig das Genick NomS_DatO_AccO 1 3 3 i gebrochen 361 61 43 7 2 9 3 55 s geteilt 687 115 98 16 1 7 3 107 u geküsst 184 31 21 4 1 7 exp1 1779.42307692308 832.289778811008 0.611538461538462 0.488340443211893 -0.694977989215968 exp1-ditra-a adj
37 37 BTN1 3834 0 312 liste1 VP1 Block1 1 1 17 69 121 C ditra a 999 Er hat der Frau das Fenster NomS_DatO_AccO 1 69 17 c geschlossen 1264 212 362 61 2 11 69 173 s gekippt 62 10 6 1 1 7 69 225 u gebaut 830 139 311 52 1 6 exp1 1779.42307692308 832.289778811008 0.611538461538462 0.488340443211893 2.46858362962483 exp1-ditra-a adj
40 40 BTN2 834 0 321 liste1 VP1 Block1 1 1 33 85 137 C trans a 999 Ich habe die Hundeleine sehr kurz NomS_AccO 5 85 33 c gehalten 3971 667 454 76 2 8 85 189 s gefasst 657 110 229 38 1 7 85 241 u gebraucht 1799 302 74 12 1 9 exp1 1779.42307692308 832.289778811008 0.611538461538462 0.488340443211893 -1.13593017839735 exp1-trans-a adj
41 41 BTN2 959 0 132 liste1 VP1 Block1 1 1 43 43 43 I trans a 999 Nach Stunden hat er frische Luft NomS_AccO 5 43 43 i geschnappt 30 5 2 0 1 10 43 95 s gefangen 427 72 66 11 2 8 43 147 u geatmet 172 29 5 1 2 7 exp1 1779.42307692308 832.289778811008 0.611538461538462 0.488340443211893 -0.98574210306309 exp1-trans-a adj
43 43 BTN3 1313 1 312 liste1 VP1 Block1 1 1 38 90 194 C trans p Die Tabletten wurden von der abhängigen Frau 999 999 90 38 c genommen 4867 818 763 128 2 8 90 194 s gefordert 1652 278 376 63 2 9 90 246 u gelassen 5577 937 106 18 2 8 exp1 1779.42307692308 832.289778811008 0.611538461538462 0.488340443211893 -0.560409473716474 exp1-trans-p non_adj
44 44 BTN1 2873 0 312 liste1 VP1 Block1 1 1 11 11 11 I ditra a 999 Sie hat ihm auf die Finger NomS_DatO_PO 3 11 11 i geklopft 138 23 8 1 1 8 11 63 s gehämmert 27 5 3 1 2 9 11 115 u geleuchtet 140 24 1 0 2 10 exp1 1779.42307692308 832.289778811008 0.611538461538462 0.488340443211893 1.31393770645506 exp1-ditra-a adj
48 48 BTN2 1774 1 213 liste1 VP1 Block1 1 1 14 66 170 C ditra p Ihr wurde von ihm vorsichtig die Schmuckschatulle 999 999 66 14 c geöffnet 617 104 205 34 2 8 66 170 s geklappt 118 20 21 4 1 8 66 222 u geschätzt 314 53 95 16 1 9 exp1 1779.42307692308 832.289778811008 0.611538461538462 0.488340443211893 -0.00651585188373238 exp1-ditra-p adj
49 49 BTN2 1142 1 231 liste1 VP1 Block1 1 1 6 58 162 C ditra p Der Nachbarin wurden von ihr die Blumen 999 999 58 6 c gegossen 65 11 10 2 2 8 58 162 s gewässert 4 1 3 1 2 9 58 214 u gepflegt 256 43 74 12 1 8 exp1 1779.42307692308 832.289778811008 0.611538461538462 0.488340443211893 -0.765866760773738 exp1-ditra-p adj
50 50 BTN1 845 1 132 liste1 VP1 Block1 1 1 49 101 153 C trans a 999 Ich habe lange in der Schlange NomS_PO 4 101 49 c gestanden 6771 1138 75 13 2 9 101 205 s gewartet 989 166 70 12 2 8 101 257 u gelernt 720 121 180 30 1 7 exp1 1779.42307692308 832.289778811008 0.611538461538462 0.488340443211893 -1.12271362776793 exp1-trans-a adj
52 52 BTN1 946 0 312 liste1 VP1 Block1 1 1 41 93 145 C trans a 999 Sie hat ihn aus purer Notwehr NomS_AccO 5 93 41 c geschlagen 1331 224 199 33 2 10 93 197 s geohrfeigt 11 2 1 0 2 10 93 249 u geschützt 345 58 106 18 1 9 exp1 1779.42307692308 832.289778811008 0.611538461538462 0.488340443211893 -1.00136166289785 exp1-trans-a adj
56 56 BTN2 829 1 231 liste1 VP1 Block1 1 1 9 61 113 C ditra a 999 Er hat ihr den schweren Karton NomS_DatO_AccO 1 61 9 c gehoben 685 115 23 4 2 7 61 165 s geschleppt 137 23 20 3 1 10 61 217 u geschaukelt 46 8 1 0 2 11 exp1 1779.42307692308 832.289778811008 0.611538461538462 0.488340443211893 -1.14193770141072 exp1-ditra-a adj
59 59 BTN1 1256 0 213 liste1 VP1 Block1 1 1 40 40 92 I trans p Das kleine Kind wurde mächtig vom Teufel 999 999 40 40 i geritten 128 22 18 3 2 8 40 92 s gejagt 166 28 29 5 1 6 40 144 u geärgert 97 16 16 3 2 8 exp1 1779.42307692308 832.289778811008 0.611538461538462 0.488340443211893 -0.628895236068895 exp1-trans-p non_adj
60 60 BTN1 1088 1 132 liste1 VP1 Block1 1 1 8 8 60 I ditra p Es wurde von ihm an den Nagel 999 999 8 8 i gehängt 335 56 26 4 1 7 8 60 s gebaumelt 27 5 2 0 2 9 8 112 u gesteckt 396 67 56 9 1 8 exp1 1779.42307692308 832.289778811008 0.611538461538462 0.488340443211893 -0.830748009318137 exp1-ditra-p adj
61 61 BTN1 1103 1 123 liste1 VP1 Block1 1 1 51 51 51 I trans a 999 Die Psychologin hat genau ins Schwarze NomS_PO 4 51 51 i getroffen 1523 256 191 32 2 9 51 103 s gezielt 123 21 20 3 1 7 51 155 u gestarrt 212 36 1 0 1 8 exp1 1779.42307692308 832.289778811008 0.611538461538462 0.488340443211893 -0.812725440278026 exp1-trans-a adj
68 3 BTN1 1476 0 312 liste1 VP1 Block2 1 2 7 7 7 I ditra a 999 Sie hat ihm in die Karten NomS_DatO_PO 3 7 7 i geguckt 27 5 6 1 1 7 7 59 s gespäht 19 3 0 0 1 7 7 111 u gemalt 125 21 35 6 1 6 exp1 1779.42307692308 832.289778811008 0.611538461538462 0.488340443211893 -0.364564223480602 exp1-ditra-a adj
72 7 BTN1 1382 1 132 liste1 VP1 Block2 1 2 12 12 64 I ditra p Ihr wurde von ihm nie ein Haar 999 999 12 12 i gekrümmt 32 5 16 3 1 8 12 64 s gebogen 59 10 4 1 2 7 12 116 u gerupft 12 2 3 1 1 7 exp1 1779.42307692308 832.289778811008 0.611538461538462 0.488340443211893 -0.477505656131963 exp1-ditra-p adj
73 8 BTN2 1279 1 231 liste1 VP1 Block2 1 2 23 23 23 I ditra a 999 Er ist ihr auf die Zehen NomS_DatO_PO 3 23 23 i getreten 1686 283 176 30 2 8 23 75 s getrampelt 11 2 0 0 2 10 23 127 u gerast 76 13 11 2 1 6 exp1 1779.42307692308 832.289778811008 0.611538461538462 0.488340443211893 -0.601260630207392 exp1-ditra-a adj
75 10 BTN2 907 1 231 liste1 VP1 Block2 1 2 39 39 39 I trans a 999 Sie hat nach Tagen das Feld NomS_AccO 5 39 39 i geräumt 179 30 52 9 1 7 39 91 s geleert 131 22 7 1 1 7 39 143 u gekehrt 270 45 16 3 1 7 exp1 1779.42307692308 832.289778811008 0.611538461538462 0.488340443211893 -1.04822034240214 exp1-trans-a adj
78 13 BTN2 1954 1 213 liste1 VP1 Block2 1 2 5 57 109 C ditra a 999 Sie hat dem Patienten den Puls NomS_DatO_AccO 1 57 5 c gefühlt 859 144 34 6 1 7 57 161 s gespürt 457 77 21 4 1 7 57 213 u geregelt 123 21 46 8 2 8 exp1 1779.42307692308 832.289778811008 0.611538461538462 0.488340443211893 0.209754976597598 exp1-ditra-a adj
83 18 BTN1 850 1 123 liste1 VP1 Block2 1 2 31 31 31 I trans a 999 Die Jungs haben gemeinsam die Schulbank NomS_AccO 5 31 31 i gedrückt 355 60 34 6 1 8 31 83 s gepresst 76 13 23 4 1 8 31 135 u genutzt 442 74 120 20 1 7 exp1 1779.42307692308 832.289778811008 0.611538461538462 0.488340443211893 -1.11670610475456 exp1-trans-a adj
87 22 BTN2 1140 1 231 liste1 VP1 Block2 1 2 29 81 133 C trans a 999 Der Hund hat den Postboten bereits NomS_AccO 5 81 29 c gebissen 127 21 18 3 2 8 81 185 s gezwickt 5 1 0 0 1 8 81 237 u gerochen 135 23 6 1 2 8 exp1 1779.42307692308 832.289778811008 0.611538461538462 0.488340443211893 -0.768269769979086 exp1-trans-a adj
90 25 BTN3 1779 1 321 liste1 VP1 Block2 1 2 4 4 56 I ditra p Ihm wurde von ihr aus der Hand 999 999 4 4 i gefressen 100 17 15 3 2 9 4 56 s geschlungen 27 5 3 1 2 11 4 108 u gewischt 89 15 5 1 1 8 exp1 1779.42307692308 832.289778811008 0.611538461538462 0.488340443211893 -0.000508328870362081 exp1-ditra-p adj
94 29 BTN3 2116 1 312 liste1 VP1 Block2 1 2 18 70 174 C ditra p Der Oma wurde von ihm der Wagen 999 999 70 18 c geschoben 367 62 56 9 2 9 70 174 s gerollt 197 33 14 2 1 7 70 226 u geordnet 143 24 44 7 2 8 exp1 1779.42307692308 832.289778811008 0.611538461538462 0.488340443211893 0.404398722230796 exp1-ditra-p adj
96 31 BTN2 1372 1 213 liste1 VP1 Block2 1 2 21 73 125 C ditra a 999 Er hat den Dolch ins Herz NomS_AccO_PO 2 73 21 c gestoßen 602 101 84 14 2 8 73 177 s gebohrt 48 8 6 1 1 7 73 229 u gefügt 235 39 10 2 1 6 exp1 1779.42307692308 832.289778811008 0.611538461538462 0.488340443211893 -0.489520702158704 exp1-ditra-a adj
97 32 BTN3 1685 1 321 liste1 VP1 Block2 1 2 20 20 72 I ditra p Der Geliebten wurde von ihm aufs Dach 999 999 20 20 i gestiegen 1242 209 289 49 2 9 20 72 s geklettert 112 19 10 2 2 10 20 124 u gefolgt 1133 190 101 17 1 7 exp1 1779.42307692308 832.289778811008 0.611538461538462 0.488340443211893 -0.113449761521724 exp1-ditra-p adj
98 33 BTN1 2301 1 132 liste1 VP1 Block2 1 2 26 78 182 C ditra p Ihr wurde von ihm wütend die Tür 999 999 78 26 c gewiesen 835 140 27 5 2 8 78 182 s geschildert 265 45 69 12 2 11 78 234 u geliefert 586 98 119 20 2 9 exp1 1779.42307692308 832.289778811008 0.611538461538462 0.488340443211893 0.626677073725497 exp1-ditra-p adj
100 35 BTN1 968 0 321 liste1 VP1 Block2 1 2 13 65 117 C ditra a 999 Er hat den Arm um sie NomS_AccO_PO 2 65 13 c gelegt 1509 2054 269 45 1 6 65 169 s gemacht 8089 1359 1762 296 1 7 65 221 u geworfen 902 152 115 19 2 8 exp1 1779.42307692308 832.289778811008 0.611538461538462 0.488340443211893 -0.974928561639024 exp1-ditra-a adj
103 38 BTN2 470 1 231 liste1 VP1 Block2 1 2 15 15 15 I ditra a 999 Er hat ihr nicht das Wasser NomS_DatO_AccO 1 15 15 i gereicht 616 103 35 6 1 8 15 67 s gegeben 10290 1729 1186 199 2 7 15 119 u geprüft 460 77 131 22 1 7 exp1 1779.42307692308 832.289778811008 0.611538461538462 0.488340443211893 -1.57327785377071 exp1-ditra-a adj
106 41 BTN3 1582 1 321 liste1 VP1 Block2 1 2 28 28 80 I ditra p Er wurde von ihr in die Knie 999 999 28 28 i gezwungen 668 112 289 49 2 9 28 80 s geboten 1155 194 90 15 2 7 28 132 u gebeugt 172 29 33 6 1 7 exp1 1779.42307692308 832.289778811008 0.611538461538462 0.488340443211893 -0.237204735597152 exp1-ditra-p adj
108 43 BTN2 3073 0 123 liste1 VP1 Block2 1 2 47 47 47 I trans a 999 Der ehrgeizige Redner hat den Rahmen NomS_AccO 5 47 47 i gesprengt 85 14 23 4 1 9 47 99 s geknackt 23 4 4 1 1 8 47 151 u gestaltet 324 54 96 16 2 9 exp1 1779.42307692308 832.289778811008 0.611538461538462 0.488340443211893 1.55423862698987 exp1-trans-a adj
109 44 BTN3 2742 1 321 liste1 VP1 Block2 1 2 52 52 104 I trans p Die Notbremse wurde schnell von dem Mann 999 999 52 52 i gezogen 1693 284 301 51 2 7 52 104 s gelöst 875 147 258 43 1 6 52 156 u gesichert 684 115 243 41 2 9 exp1 1779.42307692308 832.289778811008 0.611538461538462 0.488340443211893 1.15654060350476 exp1-trans-p non_adj
111 46 BTN3 2234 1 321 liste1 VP1 Block2 1 2 50 102 206 C trans p Zu klassischem Swing wurde stundenlang von ihnen 999 999 102 50 c getanzt 189 32 26 4 1 7 102 206 s gesungen 438 74 46 8 2 8 102 258 u geredet 906 152 68 11 2 7 exp1 1779.42307692308 832.289778811008 0.611538461538462 0.488340443211893 0.546176265346335 exp1-trans-p non_adj
114 49 BTN2 455 1 231 liste1 VP1 Block2 1 2 2 54 158 C ditra p Der Brief wurde von ihr zur Post 999 999 54 2 c gebracht 3766 633 835 140 1 8 54 158 s geschafft 1479 248 505 85 1 9 54 210 u gepackt 188 32 41 7 1 7 exp1 1779.42307692308 832.289778811008 0.611538461538462 0.488340443211893 -1.59130042281082 exp1-ditra-p adj
119 54 BTN3 3484 1 312 liste1 VP1 Block2 1 2 34 86 190 C trans p Am Haken wurde lange von dem Regenschirm 999 999 86 34 c gehangen 515 87 3 1 2 8 86 190 s gependelt 20 3 0 0 2 9 86 242 u gewackelt 0 0 0 0 2 9 exp1 1779.42307692308 832.289778811008 0.611538461538462 0.488340443211893 2.04805701868891 exp1-trans-p non_adj
120 55 BTN3 1627 0 123 liste1 VP1 Block2 1 2 10 62 166 C ditra p Ihm wurden von ihr wieder neue Klamotten 999 999 62 10 c gekauft 740 124 119 20 1 7 62 166 s gehandelt 1321 222 141 24 2 9 62 218 u gestrickt 8 1 3 1 1 9 exp1 1779.42307692308 832.289778811008 0.611538461538462 0.488340443211893 -0.183137028476819 exp1-ditra-p adj
121 56 BTN1 2606 0 312 liste1 VP1 Block2 1 2 36 36 88 I trans p Nach Blut wurde von dem jungen Mädchen 999 999 36 36 i gelechzt 3 1 0 0 1 8 36 88 s gegiert 7 1 0 0 1 7 36 140 u geschielt 15 3 1 0 1 9 exp1 1779.42307692308 832.289778811008 0.611538461538462 0.488340443211893 0.993135977541085 exp1-trans-p non_adj
126 61 BTN1 1866 0 312 liste1 VP1 Block2 1 2 45 97 149 C trans a 999 Sie haben bereits die neuen Pflanzenkeime NomS_AccO 5 97 45 c gesetzt 2208 371 210 35 1 7 97 201 s gesät 33 6 12 2 1 5 97 253 u gewollt 10446 1755 56 9 1 7 exp1 1779.42307692308 832.289778811008 0.611538461538462 0.488340443211893 0.104022571562281 exp1-trans-a adj
128 63 BTN2 1897 0 321 liste1 VP1 Block2 1 2 42 94 198 C trans p Wäsche wurde von ihr durch das Haus 999 999 94 42 c geschmissen 22 4 6 1 2 11 94 198 s geschwungen 111 19 7 1 2 11 94 250 u gefahren 2884 485 228 38 2 8 exp1 1779.42307692308 832.289778811008 0.611538461538462 0.488340443211893 0.141269214245177 exp1-trans-p non_adj
129 64 BTN1 1274 1 123 liste1 VP1 Block2 1 2 37 89 141 C trans a 999 Sie hat nie das miefendes Zimmer NomS_AccO 5 89 37 c gelüftet 22 4 6 1 2 8 89 193 s getrocknet 46 8 11 2 2 10 89 245 u gemietet 51 9 12 2 2 8 exp1 1779.42307692308 832.289778811008 0.611538461538462 0.488340443211893 -0.607268153220762 exp1-trans-a adj
131 1 BTN1 1563 1 123 liste1 VP1 Block3 1 3 14 14 66 I ditra p Der Freundin wurden von ihr die Augen 999 999 14 14 i geöffnet 617 104 205 34 2 8 14 66 s geklärt 259 44 115 19 1 7 14 118 u gebessert 159 27 27 5 2 9 exp1 1779.42307692308 832.289778811008 0.611538461538462 0.488340443211893 -0.260033323047959 exp1-ditra-p adj
136 6 BTN1 1855 1 132 liste1 VP1 Block3 1 3 33 33 33 I trans a 999 Der Junge hat schnell den Schnabel NomS_AccO 5 33 33 i gehalten 3971 667 454 76 2 8 33 85 s gestützt 292 49 103 17 1 8 33 137 u geschüttelt 280 47 11 2 2 11 exp1 1779.42307692308 832.289778811008 0.611538461538462 0.488340443211893 0.0908060209328664 exp1-trans-a adj
137 7 BTN1 2268 0 321 liste1 VP1 Block3 1 3 52 104 208 C trans p Das Stahlseil wurde noch fester von ihnen 999 999 104 52 c gezogen 1693 284 301 51 2 7 104 208 s gestrafft 34 6 6 1 1 9 104 260 u gesichert 684 115 243 41 2 9 exp1 1779.42307692308 832.289778811008 0.611538461538462 0.488340443211893 0.587027421837253 exp1-trans-p non_adj
139 9 BTN3 2130 1 312 liste1 VP1 Block3 1 3 47 99 151 C trans a 999 Die Bauarbeiter haben die maroden Häuser NomS_AccO 5 99 47 c gesprengt 85 14 23 4 1 9 99 203 s gestürzt 349 59 67 11 1 8 99 255 u gemeldet 744 125 189 32 2 8 exp1 1779.42307692308 832.289778811008 0.611538461538462 0.488340443211893 0.421219786668233 exp1-trans-a adj
141 11 BTN3 698 1 312 liste1 VP1 Block3 1 3 49 49 49 I trans a 999 Der kleine Junge hat heimlich Schmiere NomS_AccO 5 49 49 i gestanden 6771 1138 75 13 2 9 49 101 s gehockt 78 13 0 0 1 7 49 153 u getrunken 474 80 82 14 2 9 exp1 1779.42307692308 832.289778811008 0.611538461538462 0.488340443211893 -1.29933480436102 exp1-trans-a adj
142 12 BTN2 464 1 213 liste1 VP1 Block3 1 3 30 30 82 I trans p Ins gleiche Horn wurde von ihnen beiden 999 999 30 30 i geblasen 85 14 14 2 2 8 30 82 s gehaucht 24 4 0 0 1 8 30 134 u geseufzt 112 19 2 0 1 8 exp1 1779.42307692308 832.289778811008 0.611538461538462 0.488340443211893 -1.58048688138675 exp1-trans-p non_adj
143 13 BTN2 317 1 213 liste1 VP1 Block3 1 3 23 75 127 C ditra a 999 Sie ist ihm in die Hacken NomS_DatO_AccO 1 75 23 c getreten 1686 283 176 30 2 8 75 179 s gestampft 50 8 3 1 1 9 75 231 u gehüpft 47 8 0 0 1 7 exp1 1779.42307692308 832.289778811008 0.611538461538462 0.488340443211893 -1.75710805797984 exp1-ditra-a adj
145 15 BTN3 897 1 321 liste1 VP1 Block3 1 3 38 38 90 I trans p Der Mund wurde von ihr zu voll 999 999 38 38 i genommen 4867 818 763 128 2 8 38 90 s getan 3421 575 656 110 1 5 38 142 u gelassen 5577 937 106 18 2 8 exp1 1779.42307692308 832.289778811008 0.611538461538462 0.488340443211893 -1.06023538842888 exp1-trans-p non_adj
146 16 BTN3 1696 0 132 liste1 VP1 Block3 1 3 7 59 111 C ditra a 999 Sie hat für ihn nach Autos NomS_AccO_PO 2 59 7 c geguckt 27 5 6 1 1 7 59 163 s gespäht 19 3 0 0 1 7 59 215 u gehorcht 38 6 7 1 1 8 exp1 1779.42307692308 832.289778811008 0.611538461538462 0.488340443211893 -0.100233210892309 exp1-ditra-a adj
147 17 BTN2 424 0 321 liste1 VP1 Block3 1 3 31 83 135 C trans a 999 Sie hat alle ihre Pickel wund NomS_AccO 5 83 31 c gedrückt 355 60 34 6 1 8 83 187 s gekratzt 55 9 3 1 1 8 83 239 u gelegen 4362 733 120 20 2 7 exp1 1779.42307692308 832.289778811008 0.611538461538462 0.488340443211893 -1.62854706549371 exp1-trans-a adj
151 21 BTN2 394 1 231 liste1 VP1 Block3 1 3 25 25 25 I ditra a 999 Sie hat ihm gründlich den Kopf NomS_DatO_AccO 1 25 25 i gewaschen 118 20 34 6 2 9 25 77 s gereinigt 66 11 23 4 2 9 25 129 u gemessen 294 49 131 22 2 8 exp1 1779.42307692308 832.289778811008 0.611538461538462 0.488340443211893 -1.66459220357393 exp1-ditra-a adj
154 24 BTN2 326 0 123 liste1 VP1 Block3 1 3 1 1 1 I ditra a 999 Sie hat ihren Freund zur Kasse NomS_AccO_PO 2 1 1 i gebeten 98 16 6 1 2 7 1 53 s gedrängt 267 45 54 9 1 8 1 105 u geholt 716 120 84 14 1 6 exp1 1779.42307692308 832.289778811008 0.611538461538462 0.488340443211893 -1.74629451655577 exp1-ditra-a adj
158 28 BTN2 2006 0 123 liste1 VP1 Block3 1 3 36 88 192 C trans p Nach Wasser wurde von dem durstigen Maratonläufer 999 999 88 36 c gelechzt 3 1 0 0 1 8 88 192 s gegiert 7 1 0 0 1 7 88 244 u gewühlt 36 6 0 0 1 7 exp1 1779.42307692308 832.289778811008 0.611538461538462 0.488340443211893 0.272233215936649 exp1-trans-p non_adj
160 30 BTN1 1955 1 132 liste1 VP1 Block3 1 3 41 41 41 I trans a 999 Die junge Frau hat mächtig Schaum NomS_AccO 5 41 41 i geschlagen 1331 224 199 33 2 10 41 93 s geprügelt 23 4 4 1 2 9 41 145 u gebildet 907 152 121 20 2 8 exp1 1779.42307692308 832.289778811008 0.611538461538462 0.488340443211893 0.210956481200272 exp1-trans-a adj
165 35 BTN1 1888 0 213 liste1 VP1 Block3 1 3 22 22 74 I ditra p Dem Jungen wurden von ihr die Flügel 999 999 22 22 i gestutzt 34 6 4 1 1 8 22 74 s gekürzt 78 13 45 8 1 7 22 126 u gekämmt 27 5 8 1 1 7 exp1 1779.42307692308 832.289778811008 0.611538461538462 0.488340443211893 0.13045567282111 exp1-ditra-p adj
166 36 BTN2 356 1 231 liste1 VP1 Block3 1 3 17 17 17 I ditra a 999 Sie hat ihn sehr ins Herz NomS_AccO_PO 2 17 17 i geschlossen 1264 212 362 61 2 11 17 69 s gesperrt 112 19 66 11 1 8 17 121 u gezeichnet 336 56 48 8 2 10 exp1 1779.42307692308 832.289778811008 0.611538461538462 0.488340443211893 -1.71024937847555 exp1-ditra-a adj
167 37 BTN1 937 1 123 liste1 VP1 Block3 1 3 4 56 160 C ditra p Mäuse wurden von der Katze zum Frühstück 999 999 56 4 c gefressen 100 17 15 3 2 9 56 160 s gegessen 400 67 44 7 2 8 56 212 u gezählt 504 85 61 10 1 7 exp1 1779.42307692308 832.289778811008 0.611538461538462 0.488340443211893 -1.01217520432192 exp1-ditra-p adj
170 40 BTN1 1811 1 123 liste1 VP1 Block3 1 3 20 72 176 C ditra p Pferden wurde von ihm auf den Rücken 999 999 72 20 c gestiegen 1242 209 289 49 2 9 72 176 s gekrabbelt 5 1 0 0 2 10 72 228 u gefallen 1668 280 179 30 2 8 exp1 1779.42307692308 832.289778811008 0.611538461538462 0.488340443211893 0.0379398184152078 exp1-ditra-p adj
171 41 BTN1 1139 0 312 liste1 VP1 Block3 1 3 12 64 168 C ditra p Uns wurde von der Natur die Banane 999 999 64 12 c gekrümmt 32 5 16 3 1 8 64 168 s gebogen 59 10 4 1 2 7 64 220 u gezeugt 110 18 14 2 1 7 exp1 1779.42307692308 832.289778811008 0.611538461538462 0.488340443211893 -0.76947127458176 exp1-ditra-p adj
173 43 BTN3 1346 1 321 liste1 VP1 Block3 1 3 39 91 143 C trans a 999 Das Mädchen hat letztendlich das Zimmer NomS_AccO 5 91 39 c geräumt 179 30 52 9 1 7 91 195 s gewechselt 248 42 32 5 2 10 91 247 u gemeint 2991 503 270 45 1 7 exp1 1779.42307692308 832.289778811008 0.611538461538462 0.488340443211893 -0.52075982182823 exp1-trans-a adj
174 44 BTN2 1814 1 231 liste1 VP1 Block3 1 3 15 67 119 C ditra a 999 Sie hat dem Mann den Brotkorb NomS_DatO_AccO 1 67 15 c gereicht 616 103 35 6 1 8 67 171 s gegeben 10290 1729 1186 199 2 7 67 223 u gestattet 264 44 119 20 2 9 exp1 1779.42307692308 832.289778811008 0.611538461538462 0.488340443211893 0.04154433222323 exp1-ditra-a adj
175 45 BTN3 1624 1 312 liste1 VP1 Block3 1 3 6 6 58 I ditra p Mächtig Öl wurde von ihm ins Feuer 999 999 6 6 i gegossen 65 11 10 2 2 8 6 58 s gesondert 5176 870 11 2 2 9 6 110 u gefüllt 258 43 58 10 1 7 exp1 1779.42307692308 832.289778811008 0.611538461538462 0.488340443211893 -0.186741542284841 exp1-ditra-p adj
179 49 BTN2 1000 1 231 liste1 VP1 Block3 1 3 44 96 200 C trans p Ihr Bruder wurde von mir nie zuvor 999 999 96 44 c gesehen 6987 1174 917 154 2 7 96 200 s gefunden 4687 787 833 140 2 8 96 252 u gerettet 427 72 150 25 2 8 exp1 1779.42307692308 832.289778811008 0.611538461538462 0.488340443211893 -0.936480414353454 exp1-trans-p non_adj
184 54 BTN1 1291 0 312 liste1 VP1 Block3 1 3 46 46 98 I trans p Die zweite Geige wurde immer von ihm 999 999 46 46 i gespielt 1960 329 281 47 1 8 46 98 s gestimmt 773 130 52 9 1 8 46 150 u gehört 2278 383 666 112 1 6 exp1 1779.42307692308 832.289778811008 0.611538461538462 0.488340443211893 -0.586842574975303 exp1-trans-p non_adj
187 57 BTN2 356 1 213 liste1 VP1 Block3 1 3 28 80 184 C ditra p Das Mädchen wurde von ihm zur Prostitution 999 999 80 28 c gezwungen 668 112 289 49 2 9 80 184 s genötigt 108 18 45 8 2 8 80 236 u geladen 269 45 70 12 2 7 exp1 1779.42307692308 832.289778811008 0.611538461538462 0.488340443211893 -1.71024937847555 exp1-ditra-p adj
192 62 BTN2 2335 0 312 liste1 VP1 Block3 1 3 9 9 9 I ditra a 999 Er hat sie in den Himmel NomS_AccO_PO 2 9 9 i gehoben 685 115 23 4 2 7 9 61 s gewuchtet 4 1 1 0 2 9 9 113 u geflogen 629 106 75 13 2 8 exp1 1779.42307692308 832.289778811008 0.611538461538462 0.488340443211893 0.667528230216415 exp1-ditra-a adj
197 2 BTN2 662 1 231 liste1 VP1 Block4 1 4 43 95 147 C trans a 999 Der Frosch hat gierig nach Fliegen NomS_PO 4 95 43 c geschnappt 30 5 2 0 1 10 95 199 s gehascht 3 1 0 0 1 8 95 251 u geschaut 319 54 8 1 1 8 exp1 1779.42307692308 832.289778811008 0.611538461538462 0.488340443211893 -1.34258897005729 exp1-trans-a adj
200 5 BTN1 1315 0 312 liste1 VP1 Block4 1 4 40 92 196 C trans p Das junge Pferd wurde täglich von ihr 999 999 92 40 c geritten 128 22 18 3 2 8 92 196 s gezügelt 18 3 5 1 2 8 92 248 u gemocht 3176 534 4 1 1 7 exp1 1779.42307692308 832.289778811008 0.611538461538462 0.488340443211893 -0.558006464511125 exp1-trans-p non_adj
203 8 BTN3 1351 1 321 liste1 VP1 Block4 1 4 19 71 123 C ditra a 999 Er hat Pferde an den Wagen NomS_AccO_PO 2 71 19 c gespannt 174 29 116 19 1 8 71 175 s gekettet 9 2 6 1 2 8 71 227 u gewöhnt 158 27 97 16 1 7 exp1 1779.42307692308 832.289778811008 0.611538461538462 0.488340443211893 -0.514752298814859 exp1-ditra-a adj
204 9 BTN2 3132 0 132 liste1 VP1 Block4 1 4 2 2 54 I ditra p Sie wurde von ihm unter die Haube 999 999 2 2 i gebracht 3766 633 835 140 1 8 2 54 s geführt 2518 423 713 120 1 7 2 106 u geschafft 1479 248 505 85 1 9 exp1 1779.42307692308 832.289778811008 0.611538461538462 0.488340443211893 1.62512739854764 exp1-ditra-p adj
207 12 BTN3 1691 1 312 liste1 VP1 Block4 1 4 26 26 78 I ditra p Er wurde von ihr in die Schranken 999 999 26 26 i gewiesen 835 140 27 5 2 8 26 78 s geschickt 348 58 118 20 1 9 26 130 u geneigt 200 34 65 11 1 7 exp1 1779.42307692308 832.289778811008 0.611538461538462 0.488340443211893 -0.106240733905679 exp1-ditra-p adj
208 13 BTN3 693 1 312 liste1 VP1 Block4 1 4 3 55 107 C ditra a 999 Der Aufprall hat ihm den Arm NomS_DatO_AccO 1 55 3 c gebrochen 361 61 43 7 2 9 55 159 s gestaucht 5 1 1 0 1 9 55 211 u gewirbelt 39 7 2 0 2 9 exp1 1779.42307692308 832.289778811008 0.611538461538462 0.488340443211893 -1.30534232737439 exp1-ditra-a adj
209 14 BTN2 645 1 213 liste1 VP1 Block4 1 4 51 103 155 C trans a 999 Er hat Paul beim Kickboxen stark NomS_AccO 5 103 51 c getroffen 1523 256 191 32 2 9 103 207 s gefährdet 278 47 167 28 2 9 103 259 u gefürchtet 346 58 26 4 2 10 exp1 1779.42307692308 832.289778811008 0.611538461538462 0.488340443211893 -1.36301454830274 exp1-trans-a adj
210 15 BTN2 1442 0 123 liste1 VP1 Block4 1 4 5 5 5 I ditra a 999 Sie hat ihm auf den Zahn NomS_DatO_PO 3 5 5 i gefühlt 859 144 34 6 1 7 5 57 s gespürt 457 77 21 4 1 7 5 109 u gescheint 2045 344 1 0 1 9 exp1 1779.42307692308 832.289778811008 0.611538461538462 0.488340443211893 -0.40541537997152 exp1-ditra-a adj
211 16 BTN2 2045 1 231 liste1 VP1 Block4 1 4 42 42 94 I trans p Der Laden wurde ganz alleine von ihm 999 999 42 42 i geschmissen 22 4 6 1 2 11 42 94 s geschwungen 111 19 7 1 2 11 42 146 u gezahlt 566 95 125 21 1 7 exp1 1779.42307692308 832.289778811008 0.611538461538462 0.488340443211893 0.319091895440938 exp1-trans-p non_adj
214 19 BTN3 1248 1 321 liste1 VP1 Block4 1 4 48 100 204 C trans p Zur Seite wurde schnell von dem Passanten 999 999 100 48 c gesprungen 438 74 17 3 2 10 100 204 s gegangen 7302 1227 437 73 2 8 100 256 u geflohen 136 23 20 3 2 8 exp1 1779.42307692308 832.289778811008 0.611538461538462 0.488340443211893 -0.638507272890287 exp1-trans-p non_adj
219 24 BTN2 2116 0 132 liste1 VP1 Block4 1 4 37 37 37 I trans a 999 Die Frau hat endlich den Schleier NomS_AccO 5 37 37 i gelüftet 22 4 6 1 2 8 37 89 s gerafft 21 4 1 0 1 7 37 141 u gestreift 66 11 9 2 1 9 exp1 1779.42307692308 832.289778811008 0.611538461538462 0.488340443211893 0.404398722230796 exp1-trans-a adj
222 27 BTN2 539 1 231 liste1 VP1 Block4 1 4 13 13 13 I ditra a 999 Er hat die Angestellte aufs Eis NomS_AccO_PO 2 13 13 i gelegt 1509 2054 269 45 1 6 13 65 s gestellt 4171 701 890 150 1 8 13 117 u gewählt 812 136 368 62 1 7 exp1 1779.42307692308 832.289778811008 0.611538461538462 0.488340443211893 -1.4903740361862 exp1-ditra-a adj
226 31 BTN3 1350 1 312 liste1 VP1 Block4 1 4 21 21 21 I ditra a 999 Er hat sie vor den Kopf NomS_AccO_PO 2 21 21 i gestoßen 602 101 84 14 2 8 21 73 s gerammt 36 6 14 2 1 7 21 125 u gesenkt 269 45 78 13 1 7 exp1 1779.42307692308 832.289778811008 0.611538461538462 0.488340443211893 -0.515953803417533 exp1-ditra-a adj
228 33 BTN2 1694 1 231 liste1 VP1 Block4 1 4 50 50 102 I trans p Nach ihrer Pfeife wurde jahrelang von ihm 999 999 50 50 i getanzt 189 32 26 4 1 7 50 102 s gesteppt 0 0 0 0 1 8 50 154 u gesucht 2892 486 596 100 1 7 exp1 1779.42307692308 832.289778811008 0.611538461538462 0.488340443211893 -0.102636220097657 exp1-trans-p non_adj
232 37 BTN3 623 1 312 liste1 VP1 Block4 1 4 24 76 180 C ditra p Die Schafe wurden von dem Hund heimwärts 999 999 76 24 c getrieben 528 89 57 10 2 9 76 180 s geleitet 424 71 65 11 2 8 76 232 u gelockt 54 9 8 1 1 7 exp1 1779.42307692308 832.289778811008 0.611538461538462 0.488340443211893 -1.38944764956157 exp1-ditra-p adj
236 41 BTN2 976 1 213 liste1 VP1 Block4 1 4 27 79 131 C ditra a 999 Sie hat dem Touristen den Weg NomS_DatO_AccO 1 79 27 c gezeigt 3142 528 464 78 1 7 79 183 s gedeutet 284 48 32 5 2 8 79 235 u geflutet 5 1 1 0 2 8 exp1 1779.42307692308 832.289778811008 0.611538461538462 0.488340443211893 -0.965316524817631 exp1-ditra-a adj
237 42 BTN2 2123 0 132 liste1 VP1 Block4 1 4 34 34 86 I trans p An der Strippe wurde lange von ihm 999 999 34 34 i gehangen 515 87 3 1 2 8 34 86 s gependelt 20 3 0 0 2 9 34 138 u gesprochen 3598 605 616 103 2 10 exp1 1779.42307692308 832.289778811008 0.611538461538462 0.488340443211893 0.412809254449514 exp1-trans-p non_adj
238 43 BTN3 1710 1 312 liste1 VP1 Block4 1 4 8 60 164 C ditra p Die Hemden wurden von mir auf Kleiderbügel 999 999 60 8 c gehängt 335 56 26 4 1 7 60 164 s gebaumelt 27 5 2 0 2 9 60 216 u gesteckt 396 67 56 9 1 8 exp1 1779.42307692308 832.289778811008 0.611538461538462 0.488340443211893 -0.0834121464548721 exp1-ditra-p adj
241 46 BTN3 1463 1 312 liste1 VP1 Block4 1 4 10 10 62 I ditra p Die Katze wurde von ihm im Sack 999 999 10 10 i gekauft 740 124 119 20 1 7 10 62 s gehandelt 1321 222 141 24 2 9 10 114 u getragen 1984 333 235 39 2 8 exp1 1779.42307692308 832.289778811008 0.611538461538462 0.488340443211893 -0.380183783315365 exp1-ditra-p adj
243 48 BTN1 877 1 123 liste1 VP1 Block4 1 4 29 29 29 I trans a 999 Er hat in den sauren Apfel NomS_PO 4 29 29 i gebissen 127 21 18 3 2 8 29 81 s gespuckt 40 7 5 1 1 8 29 133 u geschnitten 176 30 28 5 2 11 exp1 1779.42307692308 832.289778811008 0.611538461538462 0.488340443211893 -1.08426548048236 exp1-trans-a adj
246 51 BTN1 1194 0 312 liste1 VP1 Block4 1 4 16 68 172 C ditra p Konfetti wurde von ihr in die Luft 999 999 68 16 c geschleudert 92 15 31 5 2 12 68 172 s geschmettert 11 2 1 0 2 12 68 224 u gestapelt 30 5 7 1 2 9 exp1 1779.42307692308 832.289778811008 0.611538461538462 0.488340443211893 -0.703388521434687 exp1-ditra-p adj
248 53 BTN1 1078 1 123 liste1 VP1 Block4 1 4 35 87 139 C trans a 999 Er hat kräftig auf den Tisch NomS_PO 4 87 35 c gehauen 56 9 6 1 2 7 87 191 s getrommelt 136 23 8 1 2 10 87 243 u gemurmelt 148 25 0 0 2 9 exp1 1779.42307692308 832.289778811008 0.611538461538462 0.488340443211893 -0.842763055344877 exp1-trans-a adj
249 54 BTN2 2732 1 231 liste1 VP1 Block4 1 4 18 18 70 I ditra p Die Frau wurde von ihm aufs Abstellgleis 999 999 18 18 i geschoben 367 62 56 9 2 9 18 70 s gerückt 206 35 57 10 1 7 18 122 u gebunden 343 58 196 33 2 8 exp1 1779.42307692308 832.289778811008 0.611538461538462 0.488340443211893 1.14452555747802 exp1-ditra-p adj
252 57 BTN2 847 1 231 liste1 VP1 Block4 1 4 11 63 115 C ditra a 999 Er hat ihr an die Tür NomS_DatO_PO 3 63 11 c geklopft 138 23 8 1 1 8 63 167 s gepocht 52 9 4 1 1 7 63 219 u gepinselt 8 1 1 0 2 9 exp1 1779.42307692308 832.289778811008 0.611538461538462 0.488340443211893 -1.12031061856259 exp1-ditra-a adj
254 59 BTN1 1643 0 213 liste1 VP1 Block4 1 4 32 84 188 C trans p Nach den Bonbons wurde von dem Mädchen 999 999 84 32 c gegriffen 618 104 36 6 2 9 84 188 s gelangt 878 148 65 11 1 7 84 240 u getastet 64 11 0 0 2 8 exp1 1779.42307692308 832.289778811008 0.611538461538462 0.488340443211893 -0.163912954834034 exp1-trans-p non_adj
256 61 BTN1 1033 1 132 liste1 VP1 Block4 1 4 45 45 45 I trans a 999 Sie hat immer aufs falsche Pferd NomS_PO 4 45 45 i gesetzt 2208 371 210 35 1 7 45 97 s gelehnt 397 67 14 2 1 7 45 149 u gewollt 10446 1755 56 9 1 7 exp1 1779.42307692308 832.289778811008 0.611538461538462 0.488340443211893 -0.89683076246521 exp1-trans-a adj
264 4 BTN1 936 1 132 liste2 VP2 Block1 2 1 9 61 165 C ditra p Ihr wurde von ihm der schwere Karton 999 999 61 9 c gehoben 685 115 23 4 2 7 61 165 s geschleppt 137 23 20 3 1 10 61 217 u geschaukelt 46 8 1 0 2 11 exp1 1475.94230769231 608.725880368945 0.657692307692308 0.475397071932901 -0.887004027765423 exp1-ditra-p adj
267 7 BTN2 1605 1 213 liste2 VP2 Block1 2 1 16 16 16 I ditra a 999 Er hat sie aus der Bahn NomS_AccO_PO 2 16 16 i geschleudert 92 15 31 5 2 12 16 68 s geschmettert 11 2 1 0 2 12 16 120 u gelenkt 212 36 50 8 1 7 exp1 1475.94230769231 608.725880368945 0.657692307692308 0.475397071932901 0.212012822963057 exp1-ditra-a adj
269 9 BTN3 1205 1 312 liste2 VP2 Block1 2 1 8 8 8 I ditra a 999 Er hat es an den Nagel NomS_AccO_PO 2 8 8 i gehängt 335 56 26 4 1 7 8 60 s gebaumelt 27 5 2 0 2 9 8 112 u gesteckt 396 67 56 9 1 8 exp1 1475.94230769231 608.725880368945 0.657692307692308 0.475397071932901 -0.445097401687753 exp1-ditra-a adj
271 11 BTN1 849 0 321 liste2 VP2 Block1 2 1 25 77 181 C ditra p Der Tochter wurden von ihm die Haare 999 999 77 25 c gewaschen 118 20 34 6 2 9 77 181 s gesäubert 31 5 7 1 2 9 77 233 u gebürstet 9 2 2 0 2 9 exp1 1475.94230769231 608.725880368945 0.657692307692308 0.475397071932901 -1.02992550162697 exp1-ditra-p adj
273 13 BTN3 1445 1 312 liste2 VP2 Block1 2 1 27 27 79 I ditra p Ihm wurden von der Frau die Krallen 999 999 27 27 i gezeigt 3142 528 464 78 1 7 27 79 s gedeutet 284 48 32 5 2 8 27 131 u genehmigt 138 23 59 10 2 9 exp1 1475.94230769231 608.725880368945 0.657692307692308 0.475397071932901 -0.0508312668972669 exp1-ditra-p adj
274 14 BTN2 1012 0 321 liste2 VP2 Block1 2 1 22 74 126 C ditra a 999 Sie hat ihm morgens den Bart NomS_DatO_AccO 1 74 22 c gestutzt 34 6 4 1 1 8 74 178 s getrimmt 2 0 0 0 1 8 74 230 u gefärbt 53 9 21 4 1 7 exp1 1475.94230769231 608.725880368945 0.657692307692308 0.475397071932901 -0.762153085081769 exp1-ditra-a adj
275 15 BTN2 1411 1 231 liste2 VP2 Block1 2 1 14 66 118 C ditra a 999 Er hat ihr vorsichtig die Schmuckschatulle NomS_DatO_AccO 1 66 14 c geöffnet 617 104 205 34 2 8 66 170 s geklappt 118 20 21 4 1 8 66 222 u geschätzt 314 53 95 16 1 9 exp1 1475.94230769231 608.725880368945 0.657692307692308 0.475397071932901 -0.106685635992586 exp1-ditra-a adj
276 16 BTN3 1163 1 321 liste2 VP2 Block1 2 1 35 35 87 I trans p Auf den Putz wurde ordentlich von ihm 999 999 35 35 i gehauen 56 9 6 1 2 7 35 87 s gehackt 21 4 8 1 1 7 35 139 u gestrichen 200 34 63 11 2 10 exp1 1475.94230769231 608.725880368945 0.657692307692308 0.475397071932901 -0.514093975276088 exp1-trans-p non_adj
278 18 BTN1 979 1 123 liste2 VP2 Block1 2 1 3 3 55 I ditra p Ihr wurde von ihm kräftig das Genick 999 999 3 3 i gebrochen 361 61 43 7 2 9 3 55 s geteilt 687 115 98 16 1 7 3 107 u geküsst 184 31 21 4 1 7 exp1 1475.94230769231 608.725880368945 0.657692307692308 0.475397071932901 -0.816364678615461 exp1-ditra-p adj
283 23 BTN2 2201 1 231 liste2 VP2 Block1 2 1 17 69 173 C ditra p Der Frau wurde von ihm das Fenster 999 999 69 17 c geschlossen 1264 212 362 61 2 11 69 173 s gekippt 62 10 6 1 1 7 69 225 u gebaut 830 139 311 52 1 6 exp1 1475.94230769231 608.725880368945 0.657692307692308 0.475397071932901 1.19110705769276 exp1-ditra-p adj
284 24 BTN3 1226 1 312 liste2 VP2 Block1 2 1 24 24 24 I ditra a 999 Er hat sie in die Enge NomS_AccO_PO 2 24 24 i getrieben 528 89 57 10 2 9 24 76 s gehetzt 55 9 17 3 1 7 24 128 u gekämpft 619 104 62 10 1 8 exp1 1475.94230769231 608.725880368945 0.657692307692308 0.475397071932901 -0.410599114893586 exp1-ditra-a adj
287 27 BTN3 1673 0 231 liste2 VP2 Block1 2 1 41 93 197 C trans p Er wurde von ihr aus purer Notwehr 999 999 93 41 c geschlagen 1331 224 199 33 2 10 93 197 s geohrfeigt 11 2 1 0 2 10 93 249 u geschützt 345 58 106 18 1 9 exp1 1475.94230769231 608.725880368945 0.657692307692308 0.475397071932901 0.323721561153695 exp1-trans-p non_adj
291 31 BTN2 642 1 213 liste2 VP2 Block1 2 1 32 32 32 I trans a 999 Sie hat immer nach den Sternen NomS_PO 4 32 32 i gegriffen 618 104 36 6 2 9 32 84 s gelangt 878 148 65 11 1 7 32 136 u gelebt 1659 279 120 20 1 6 exp1 1475.94230769231 608.725880368945 0.657692307692308 0.475397071932901 -1.36998004288377 exp1-trans-a adj
293 33 BTN1 1144 0 231 liste2 VP2 Block1 2 1 30 82 134 C trans a 999 Der talentierte Musiker hat das Saxophon NomS_AccO 5 82 30 c geblasen 85 14 14 2 2 8 82 186 s gepustet 10 2 2 0 2 8 82 238 u geputzt 64 11 15 3 1 7 exp1 1475.94230769231 608.725880368945 0.657692307692308 0.475397071932901 -0.545306710947002 exp1-trans-a adj
296 36 BTN2 1187 1 213 liste2 VP2 Block1 2 1 33 85 189 C trans p Die Hundeleine wurde von mir sehr kurz 999 999 85 33 c gehalten 3971 667 454 76 2 8 85 189 s gefasst 657 110 229 38 1 7 85 241 u gebraucht 1799 302 74 12 1 9 exp1 1475.94230769231 608.725880368945 0.657692307692308 0.475397071932901 -0.47466736179704 exp1-trans-p non_adj
298 38 BTN2 2582 0 321 liste2 VP2 Block1 2 1 38 90 142 C trans a 999 Die abhängige Frau hat die Tabletten NomS_AccO 5 90 38 c genommen 4867 818 763 128 2 8 90 194 s gefordert 1652 278 376 63 2 9 90 246 u gelassen 5577 937 106 18 2 8 exp1 1475.94230769231 608.725880368945 0.657692307692308 0.475397071932901 1.81700454667266 exp1-trans-a adj
299 39 BTN1 963 1 132 liste2 VP2 Block1 2 1 11 11 63 I ditra p Ihm wurde von ihr auf die Finger 999 999 11 11 i geklopft 138 23 8 1 1 8 11 63 s gehämmert 27 5 3 1 2 9 11 115 u geleuchtet 140 24 1 0 2 10 exp1 1475.94230769231 608.725880368945 0.657692307692308 0.475397071932901 -0.842649087601494 exp1-ditra-p adj
301 41 BTN1 1280 0 213 liste2 VP2 Block1 2 1 49 101 205 C trans p In der Schlange wurde lange von mir 999 999 101 49 c gestanden 6771 1138 75 13 2 9 101 205 s gewartet 989 166 70 12 2 8 101 257 u gelernt 720 121 180 30 1 7 exp1 1475.94230769231 608.725880368945 0.657692307692308 0.475397071932901 -0.321889234565726 exp1-trans-p non_adj
302 42 BTN3 1381 1 312 liste2 VP2 Block1 2 1 40 40 40 I trans a 999 Der Teufel hat das kleine Kind NomS_AccO 5 40 40 i geritten 128 22 18 3 2 8 40 92 s gejagt 166 28 29 5 1 6 40 144 u geärgert 97 16 16 3 2 8 exp1 1475.94230769231 608.725880368945 0.657692307692308 0.475397071932901 -0.155968902841397 exp1-trans-a adj
303 43 BTN1 928 1 123 liste2 VP2 Block1 2 1 51 51 103 I trans p Ins Schwarze wurde genau von der Psychologin 999 999 51 51 i getroffen 1523 256 191 32 2 9 51 103 s gezielt 123 21 20 3 1 7 51 155 u gestarrt 212 36 1 0 1 8 exp1 1475.94230769231 608.725880368945 0.657692307692308 0.475397071932901 -0.900146232258439 exp1-trans-p non_adj
306 46 BTN1 1124 1 123 liste2 VP2 Block1 2 1 19 19 71 I ditra p Sie wurde von ihm auf die Folter 999 999 19 19 i gespannt 174 29 116 19 1 8 19 71 s gedehnt 50 8 20 3 1 7 19 123 u gefesselt 74 12 35 6 2 9 exp1 1475.94230769231 608.725880368945 0.657692307692308 0.475397071932901 -0.578162222179542 exp1-ditra-p adj
310 50 BTN2 1328 1 231 liste2 VP2 Block1 2 1 43 43 95 I trans p Frische Luft wurde nach Stunden von ihm 999 999 43 43 i geschnappt 30 5 2 0 1 10 43 95 s gefangen 427 72 66 11 2 8 43 147 u geatmet 172 29 5 1 2 7 exp1 1475.94230769231 608.725880368945 0.657692307692308 0.475397071932901 -0.243036007607629 exp1-trans-p non_adj
313 53 BTN1 1378 1 123 liste2 VP2 Block1 2 1 1 53 157 C ditra p Ihre Schwester wurde von ihr um Hilfe 999 999 53 1 c gebeten 98 16 6 1 2 7 53 157 s gefragt 2461 413 291 49 1 7 53 209 u gerufen 928 156 94 16 2 7 exp1 1475.94230769231 608.725880368945 0.657692307692308 0.475397071932901 -0.160897229526278 exp1-ditra-p adj
318 58 BTN3 1501 1 312 liste2 VP2 Block1 2 1 6 58 110 C ditra a 999 Sie hat der Nachbarin die Blumen NomS_DatO_AccO 1 58 6 c gegossen 65 11 10 2 2 8 58 162 s gewässert 4 1 3 1 2 9 58 214 u gepflegt 256 43 74 12 1 8 exp1 1475.94230769231 608.725880368945 0.657692307692308 0.475397071932901 0.0411641645538466 exp1-ditra-a adj
323 63 BTN2 678 1 213 liste2 VP2 Block1 2 1 48 48 48 I trans a 999 Sie ist mutig ins kalte Wasser NomS_PO 4 48 48 i gesprungen 438 74 17 3 2 10 48 100 s gegangen 7302 1227 437 73 2 8 48 152 u gerutscht 101 17 9 2 1 9 exp1 1475.94230769231 608.725880368945 0.657692307692308 0.475397071932901 -1.3108401226652 exp1-trans-a adj
325 65 BTN2 914 1 213 liste2 VP2 Block1 2 1 46 98 150 C trans a 999 Sie hat lange in einer Popband NomS_PO 4 98 46 c gespielt 1960 329 281 47 1 8 98 202 s gewirkt 855 144 46 8 1 7 98 254 u gedient 806 135 38 6 1 7 exp1 1475.94230769231 608.725880368945 0.657692307692308 0.475397071932901 -0.923145090121218 exp1-trans-a adj
329 4 BTN1 1009 1 123 liste2 VP2 Block2 2 2 52 52 52 I trans a 999 Der Mann hat schnell die Notbremse NomS_AccO 5 52 52 i gezogen 1693 284 301 51 2 7 52 104 s gelöst 875 147 258 43 1 6 52 156 u gesichert 684 115 243 41 2 9 exp1 1475.94230769231 608.725880368945 0.657692307692308 0.475397071932901 -0.76708141176665 exp1-trans-a adj
330 5 BTN1 1589 1 123 liste2 VP2 Block2 2 2 39 39 91 I trans p Das Feld wurde nach Tagen von ihr 999 999 39 39 i geräumt 179 30 52 9 1 7 39 91 s geleert 131 22 7 1 1 7 39 143 u gekehrt 270 45 16 3 1 7 exp1 1475.94230769231 608.725880368945 0.657692307692308 0.475397071932901 0.185728413977025 exp1-trans-p non_adj
333 8 BTN1 786 1 123 liste2 VP2 Block2 2 2 28 28 28 I ditra a 999 Sie hat ihn in die Knie NomS_AccO_PO 2 28 28 i gezwungen 668 112 289 49 2 9 28 80 s geboten 1155 194 90 15 2 7 28 132 u gebeugt 172 29 33 6 1 7 exp1 1475.94230769231 608.725880368945 0.657692307692308 0.475397071932901 -1.13342036200948 exp1-ditra-a adj
337 12 BTN1 1029 1 132 liste2 VP2 Block2 2 2 21 73 177 C ditra p Der Dolch wurde von ihm ins Herz 999 999 73 21 c gestoßen 602 101 84 14 2 8 73 177 s gebohrt 48 8 6 1 1 7 73 229 u gefügt 235 39 10 2 1 6 exp1 1475.94230769231 608.725880368945 0.657692307692308 0.475397071932901 -0.73422590053411 exp1-ditra-p adj
338 13 BTN2 1468 1 231 liste2 VP2 Block2 2 2 18 70 122 C ditra a 999 Er hat der Oma den Wagen NomS_DatO_AccO 1 70 18 c geschoben 367 62 56 9 2 9 70 174 s gerollt 197 33 14 2 1 7 70 226 u geordnet 143 24 44 7 2 8 exp1 1475.94230769231 608.725880368945 0.657692307692308 0.475397071932901 -0.0130474289798453 exp1-ditra-a adj
342 17 BTN2 696 1 231 liste2 VP2 Block2 2 2 13 65 169 C ditra p Der Arm wurde von ihm um sie 999 999 65 13 c gelegt 1509 2054 269 45 1 6 65 169 s gemacht 8089 1359 1762 296 1 7 65 221 u geworfen 902 152 115 19 2 8 exp1 1475.94230769231 608.725880368945 0.657692307692308 0.475397071932901 -1.28127016255591 exp1-ditra-p adj
344 19 BTN1 1151 1 132 liste2 VP2 Block2 2 2 26 78 130 C ditra a 999 Er hat ihr wütend die Tür NomS_DatO_PO 3 78 26 c gewiesen 835 140 27 5 2 8 78 182 s geschildert 265 45 69 12 2 11 78 234 u geliefert 586 98 119 20 2 9 exp1 1475.94230769231 608.725880368945 0.657692307692308 0.475397071932901 -0.533807282015613 exp1-ditra-a adj
347 22 BTN3 1897 0 231 liste2 VP2 Block2 2 2 45 97 201 C trans p Die neuen Pflanzenkeime wurden bereits von ihnen 999 999 97 45 c gesetzt 2208 371 210 35 1 7 97 201 s gesät 33 6 12 2 1 5 97 253 u gewollt 10446 1755 56 9 1 7 exp1 1475.94230769231 608.725880368945 0.657692307692308 0.475397071932901 0.691703286958149 exp1-trans-p non_adj
352 27 BTN1 786 1 132 liste2 VP2 Block2 2 2 23 23 75 I ditra p Ihr wurde von ihm auf die Zehen 999 999 23 23 i getreten 1686 283 176 30 2 8 23 75 s getrampelt 11 2 0 0 2 10 23 127 u gerast 76 13 11 2 1 6 exp1 1475.94230769231 608.725880368945 0.657692307692308 0.475397071932901 -1.13342036200948 exp1-ditra-p adj
356 31 BTN1 1506 1 132 liste2 VP2 Block2 2 2 36 36 36 I trans a 999 Das junge Mädchen hat nach Blut NomS_PO 4 36 36 i gelechzt 3 1 0 0 1 8 36 88 s gegiert 7 1 0 0 1 7 36 140 u geschielt 15 3 1 0 1 9 exp1 1475.94230769231 608.725880368945 0.657692307692308 0.475397071932901 0.0493780423619817 exp1-trans-a adj
358 33 BTN2 1302 0 132 liste2 VP2 Block2 2 2 20 20 20 I ditra a 999 Er ist der Geliebten aufs Dach NomS_DatO_PO 3 20 20 i gestiegen 1242 209 289 49 2 9 20 72 s geklettert 112 19 10 2 2 10 20 124 u gefolgt 1133 190 101 17 1 7 exp1 1475.94230769231 608.725880368945 0.657692307692308 0.475397071932901 -0.285748172209932 exp1-ditra-a adj
362 37 BTN2 889 1 231 liste2 VP2 Block2 2 2 4 4 4 I ditra a 999 Sie hat ihm aus der Hand NomS_DatO_PO 3 4 4 i gefressen 100 17 15 3 2 9 4 56 s geschlungen 27 5 3 1 2 11 4 108 u gewischt 89 15 5 1 1 8 exp1 1475.94230769231 608.725880368945 0.657692307692308 0.475397071932901 -0.964214479161894 exp1-ditra-a adj
365 40 BTN1 1210 1 132 liste2 VP2 Block2 2 2 31 31 83 I trans p Die Schulbank wurde gemeinsam von den Jungs 999 999 31 31 i gedrückt 355 60 34 6 1 8 31 83 s gepresst 76 13 23 4 1 8 31 135 u genutzt 442 74 120 20 1 7 exp1 1475.94230769231 608.725880368945 0.657692307692308 0.475397071932901 -0.436883523879618 exp1-trans-p non_adj
367 42 BTN3 1102 1 312 liste2 VP2 Block2 2 2 37 89 193 C trans p Das miefendes Zimmer wurde nie von ihr 999 999 89 37 c gelüftet 22 4 6 1 2 8 89 193 s getrocknet 46 8 11 2 2 10 89 245 u gemietet 51 9 12 2 2 8 exp1 1475.94230769231 608.725880368945 0.657692307692308 0.475397071932901 -0.614303284535337 exp1-trans-p non_adj
368 43 BTN3 880 1 312 liste2 VP2 Block2 2 2 12 12 12 I ditra a 999 Er hat ihr nie ein Haar NomS_DatO_AccO 1 12 12 i gekrümmt 32 5 16 3 1 8 12 64 s gebogen 59 10 4 1 2 7 12 116 u gerupft 12 2 3 1 1 7 exp1 1475.94230769231 608.725880368945 0.657692307692308 0.475397071932901 -0.978999459216537 exp1-ditra-a adj
373 48 BTN3 1435 0 123 liste2 VP2 Block2 2 2 10 62 114 C ditra a 999 Sie hat ihm wieder neue Klamotten NomS_DatO_AccO 1 62 10 c gekauft 740 124 119 20 1 7 62 166 s gehandelt 1321 222 141 24 2 9 62 218 u gestrickt 8 1 3 1 1 9 exp1 1475.94230769231 608.725880368945 0.657692307692308 0.475397071932901 -0.0672590225135372 exp1-ditra-a adj
375 50 BTN1 1426 1 123 liste2 VP2 Block2 2 2 5 57 161 C ditra p Dem Patienten wurde von ihr der Puls 999 999 57 5 c gefühlt 859 144 34 6 1 7 57 161 s gespürt 457 77 21 4 1 7 57 213 u geregelt 123 21 46 8 2 8 exp1 1475.94230769231 608.725880368945 0.657692307692308 0.475397071932901 -0.0820440025681804 exp1-ditra-p adj
377 52 BTN3 1140 1 312 liste2 VP2 Block2 2 2 50 102 154 C trans a 999 Sie haben stundenlang zu klassischem Swing NomS_PO 4 102 50 c getanzt 189 32 26 4 1 7 102 206 s gesungen 438 74 46 8 2 8 102 258 u geredet 906 152 68 11 2 7 exp1 1475.94230769231 608.725880368945 0.657692307692308 0.475397071932901 -0.55187781319351 exp1-trans-a adj
379 54 BTN3 2191 1 321 liste2 VP2 Block2 2 2 42 94 146 C trans a 999 Sie hat Wäsche durch das Haus NomS_AccO 5 94 42 c geschmissen 22 4 6 1 2 11 94 198 s geschwungen 111 19 7 1 2 11 94 250 u gefahren 2884 485 228 38 2 8 exp1 1475.94230769231 608.725880368945 0.657692307692308 0.475397071932901 1.17467930207649 exp1-trans-a adj
383 58 BTN3 1722 0 123 liste2 VP2 Block2 2 2 47 47 99 I trans p Der Rahmen wurde von dem ehrgeizigen Redner 999 999 47 47 i gesprengt 85 14 23 4 1 9 47 99 s geknackt 23 4 4 1 1 8 47 151 u gestaltet 324 54 96 16 2 9 exp1 1475.94230769231 608.725880368945 0.657692307692308 0.475397071932901 0.404217563673419 exp1-trans-p non_adj
385 60 BTN3 1517 1 321 liste2 VP2 Block2 2 2 34 86 138 C trans a 999 Der Regenschirm hat lange am Haken NomS_PO 4 86 34 c gehangen 515 87 3 1 2 8 86 190 s gependelt 20 3 0 0 2 9 86 242 u gewackelt 0 0 0 0 2 9 exp1 1475.94230769231 608.725880368945 0.657692307692308 0.475397071932901 0.067448573539879 exp1-trans-a adj
386 61 BTN2 1072 1 231 liste2 VP2 Block2 2 2 2 54 106 C ditra a 999 Sie hat den Brief zur Post NomS_AccO_PO 2 54 2 c gebracht 3766 633 835 140 1 8 54 158 s geschafft 1479 248 505 85 1 9 54 210 u gepackt 188 32 41 7 1 7 exp1 1475.94230769231 608.725880368945 0.657692307692308 0.475397071932901 -0.663586551384148 exp1-ditra-a adj
388 63 BTN1 1499 0 213 liste2 VP2 Block2 2 2 29 81 185 C trans p Der Postbote wurde von dem Hund bereits 999 999 81 29 c gebissen 127 21 18 3 2 8 81 185 s gezwickt 5 1 0 0 1 8 81 237 u gerochen 135 23 6 1 2 8 exp1 1475.94230769231 608.725880368945 0.657692307692308 0.475397071932901 0.0378786134305925 exp1-trans-p non_adj
389 64 BTN2 838 1 231 liste2 VP2 Block2 2 2 7 7 59 I ditra p Ihm wurde von ihr in die Karten 999 999 7 7 i geguckt 27 5 6 1 1 7 7 59 s gespäht 19 3 0 0 1 7 7 111 u gemalt 125 21 35 6 1 6 exp1 1475.94230769231 608.725880368945 0.657692307692308 0.475397071932901 -1.04799603280487 exp1-ditra-p adj
390 65 BTN3 1016 1 321 liste2 VP2 Block2 2 2 44 44 44 I trans a 999 Sie hat nach dem Unfall Sterne NomS_AccO 5 44 44 i gesehen 6987 1174 917 154 2 7 44 96 s gesichtet 19 3 8 1 2 9 44 148 u gefunden 4687 787 833 140 2 8 exp1 1475.94230769231 608.725880368945 0.657692307692308 0.475397071932901 -0.755581982835261 exp1-trans-a adj
394 4 BTN1 1015 1 123 liste2 VP2 Block3 2 3 52 104 156 C trans a 999 Sie haben das Stahlseil noch fester NomS_AccO 5 104 52 c gezogen 1693 284 301 51 2 7 104 208 s gestrafft 34 6 6 1 1 9 104 260 u gesichert 684 115 243 41 2 9 exp1 1475.94230769231 608.725880368945 0.657692307692308 0.475397071932901 -0.757224758396888 exp1-trans-a adj
396 6 BTN1 772 1 123 liste2 VP2 Block3 2 3 1 1 53 I ditra p Ihr Freund wurde von ihr zur Kasse 999 999 1 1 i gebeten 98 16 6 1 2 7 1 53 s gedrängt 267 45 54 9 1 8 1 105 u geholt 716 120 84 14 1 6 exp1 1475.94230769231 608.725880368945 0.657692307692308 0.475397071932901 -1.15641921987226 exp1-ditra-p adj
399 9 BTN3 1200 1 321 liste2 VP2 Block3 2 3 14 14 14 I ditra a 999 Sie hat der Freundin die Augen NomS_DatO_AccO 1 14 14 i geöffnet 617 104 205 34 2 8 14 66 s geklärt 259 44 115 19 1 7 14 118 u gebessert 159 27 27 5 2 9 exp1 1475.94230769231 608.725880368945 0.657692307692308 0.475397071932901 -0.453311279495888 exp1-ditra-a adj
401 11 BTN1 754 1 132 liste2 VP2 Block3 2 3 6 6 6 I ditra a 999 Er hat mächtig Öl ins Feuer NomS_AccO_PO 2 6 6 i gegossen 65 11 10 2 2 8 6 58 s gesondert 5176 870 11 2 2 9 6 110 u gefüllt 258 43 58 10 1 7 exp1 1475.94230769231 608.725880368945 0.657692307692308 0.475397071932901 -1.18598917998154 exp1-ditra-a adj
404 14 BTN3 1061 1 312 liste2 VP2 Block3 2 3 41 41 93 I trans p Mächtig Schaum wurde von der jungen Frau 999 999 41 41 i geschlagen 1331 224 199 33 2 10 41 93 s geprügelt 23 4 4 1 2 9 41 145 u gebildet 907 152 121 20 2 8 exp1 1475.94230769231 608.725880368945 0.657692307692308 0.475397071932901 -0.681657082562045 exp1-trans-p non_adj
406 16 BTN3 1117 1 321 liste2 VP2 Block3 2 3 15 67 171 C ditra p Dem Mann wurde von ihr der Brotkorb 999 999 67 15 c gereicht 616 103 35 6 1 8 67 171 s gegeben 10290 1729 1186 199 2 7 67 223 u gestattet 264 44 119 20 2 9 exp1 1475.94230769231 608.725880368945 0.657692307692308 0.475397071932901 -0.589661651110931 exp1-ditra-p adj
407 17 BTN3 920 1 321 liste2 VP2 Block3 2 3 4 56 108 C ditra a 999 Die Katze hat Mäuse zum Frühstück NomS_AccO_PO 2 56 4 c gefressen 100 17 15 3 2 9 56 160 s gegessen 400 67 44 7 2 8 56 212 u gezählt 504 85 61 10 1 7 exp1 1475.94230769231 608.725880368945 0.657692307692308 0.475397071932901 -0.913288436751456 exp1-ditra-a adj
411 21 BTN2 735 1 231 liste2 VP2 Block3 2 3 23 75 179 C ditra p Ihm wurde von ihr in die Hacken 999 999 75 23 c getreten 1686 283 176 30 2 8 75 179 s gestampft 50 8 3 1 1 9 75 231 u gehüpft 47 8 0 0 1 7 exp1 1475.94230769231 608.725880368945 0.657692307692308 0.475397071932901 -1.21720191565246 exp1-ditra-p adj
413 23 BTN1 1444 1 132 liste2 VP2 Block3 2 3 47 99 203 C trans p Die maroden Häuser wurden von den Bauarbeitern 999 999 99 47 c gesprengt 85 14 23 4 1 9 99 203 s gestürzt 349 59 67 11 1 8 99 255 u gemeldet 744 125 189 32 2 8 exp1 1475.94230769231 608.725880368945 0.657692307692308 0.475397071932901 -0.0524740424588939 exp1-trans-p non_adj
416 26 BTN1 1971 1 123 liste2 VP2 Block3 2 3 7 59 163 C ditra p Für ihn wurde von ihr nach Autos 999 999 59 7 c geguckt 27 5 6 1 1 7 59 163 s gespäht 19 3 0 0 1 7 59 215 u gehorcht 38 6 7 1 1 8 exp1 1475.94230769231 608.725880368945 0.657692307692308 0.475397071932901 0.813268678518549 exp1-ditra-p adj
419 29 BTN3 874 1 321 liste2 VP2 Block3 2 3 38 38 38 I trans a 999 Sie hat den Mund zu voll NomS_AccO 5 38 38 i genommen 4867 818 763 128 2 8 38 90 s getan 3421 575 656 110 1 5 38 142 u gelassen 5577 937 106 18 2 8 exp1 1475.94230769231 608.725880368945 0.657692307692308 0.475397071932901 -0.988856112586299 exp1-trans-a adj
424 34 BTN3 1248 1 312 liste2 VP2 Block3 2 3 30 30 30 I trans a 999 Sie haben beide ins gleiche Horn NomS_PO 4 30 30 i geblasen 85 14 14 2 2 8 30 82 s gehaucht 24 4 0 0 1 8 30 134 u geseufzt 112 19 2 0 1 8 exp1 1475.94230769231 608.725880368945 0.657692307692308 0.475397071932901 -0.374458052537791 exp1-trans-a adj
425 35 BTN1 860 1 123 liste2 VP2 Block3 2 3 9 9 61 I ditra p Sie wurde von ihm in den Himmel 999 999 9 9 i gehoben 685 115 23 4 2 7 9 61 s gewuchtet 4 1 1 0 2 9 9 113 u geflogen 629 106 75 13 2 8 exp1 1475.94230769231 608.725880368945 0.657692307692308 0.475397071932901 -1.01185497044908 exp1-ditra-p adj
426 36 BTN2 2931 1 213 liste2 VP2 Block3 2 3 33 33 85 I trans p Der Schnabel wurde schnell von dem Jungen 999 999 33 33 i gehalten 3971 667 454 76 2 8 33 85 s gestützt 292 49 103 17 1 8 33 137 u geschüttelt 280 47 11 2 2 11 exp1 1475.94230769231 608.725880368945 0.657692307692308 0.475397071932901 2.39033321768049 exp1-trans-p non_adj
429 39 BTN2 2404 0 123 liste2 VP2 Block3 2 3 12 64 116 C ditra a 999 Die Natur hat uns die Banane NomS_DatO_AccO 1 64 12 c gekrümmt 32 5 16 3 1 8 64 168 s gebogen 59 10 4 1 2 7 64 220 u gezeugt 110 18 14 2 1 7 exp1 1475.94230769231 608.725880368945 0.657692307692308 0.475397071932901 1.52459049670305 exp1-ditra-a adj
432 42 BTN2 501 1 231 liste2 VP2 Block3 2 3 46 46 46 I trans a 999 Er hat immer die zweite Geige NomS_AccO 5 46 46 i gespielt 1960 329 281 47 1 8 46 98 s gestimmt 773 130 52 9 1 8 46 150 u gehört 2278 383 666 112 1 6 exp1 1475.94230769231 608.725880368945 0.657692307692308 0.475397071932901 -1.60161139707318 exp1-trans-a adj
433 43 BTN3 986 1 312 liste2 VP2 Block3 2 3 20 72 124 C ditra a 999 Er ist Pferden auf den Rücken NomS_DatO_PO 3 72 20 c gestiegen 1242 209 289 49 2 9 72 176 s gekrabbelt 5 1 0 0 2 10 72 228 u gefallen 1668 280 179 30 2 8 exp1 1475.94230769231 608.725880368945 0.657692307692308 0.475397071932901 -0.804865249684072 exp1-ditra-a adj
435 45 BTN1 963 0 231 liste2 VP2 Block3 2 3 49 49 101 I trans p Schmiere wurde heimlich von dem kleinen Jungen 999 999 49 49 i gestanden 6771 1138 75 13 2 9 49 101 s gehockt 78 13 0 0 1 7 49 153 u getrunken 474 80 82 14 2 9 exp1 1475.94230769231 608.725880368945 0.657692307692308 0.475397071932901 -0.842649087601494 exp1-trans-p non_adj
437 47 BTN2 686 1 231 liste2 VP2 Block3 2 3 25 25 77 I ditra p Ihm wurde von ihr gründlich der Kopf 999 999 25 25 i gewaschen 118 20 34 6 2 9 25 77 s gereinigt 66 11 23 4 2 9 25 129 u gemessen 294 49 131 22 2 8 exp1 1475.94230769231 608.725880368945 0.657692307692308 0.475397071932901 -1.29769791817218 exp1-ditra-p adj
440 50 BTN3 1993 1 321 liste2 VP2 Block3 2 3 39 91 195 C trans p Das Zimmer wurde letztendlich von dem Mädchen 999 999 91 39 c geräumt 179 30 52 9 1 7 91 195 s gewechselt 248 42 32 5 2 10 91 247 u gemeint 2991 503 270 45 1 7 exp1 1475.94230769231 608.725880368945 0.657692307692308 0.475397071932901 0.849409740874344 exp1-trans-p non_adj
441 51 BTN3 962 1 312 liste2 VP2 Block3 2 3 22 22 22 I ditra a 999 Sie hat dem Jungen die Flügel NomS_DatO_AccO 1 22 22 i gestutzt 34 6 4 1 1 8 22 74 s gekürzt 78 13 45 8 1 7 22 126 u gekämmt 27 5 8 1 1 7 exp1 1475.94230769231 608.725880368945 0.657692307692308 0.475397071932901 -0.844291863163121 exp1-ditra-a adj
442 52 BTN3 973 1 312 liste2 VP2 Block3 2 3 36 88 140 C trans a 999 Der durstige Maratonläufer hat nach Wasser NomS_PO 4 88 36 c gelechzt 3 1 0 0 1 8 88 192 s gegiert 7 1 0 0 1 7 88 244 u gewühlt 36 6 0 0 1 7 exp1 1475.94230769231 608.725880368945 0.657692307692308 0.475397071932901 -0.826221331985223 exp1-trans-a adj
445 55 BTN3 907 1 321 liste2 VP2 Block3 2 3 17 17 69 I ditra p Er wurde von ihr sehr ins Herz 999 999 17 17 i geschlossen 1264 212 362 61 2 11 17 69 s gesperrt 112 19 66 11 1 8 17 121 u gezeichnet 336 56 48 8 2 10 exp1 1475.94230769231 608.725880368945 0.657692307692308 0.475397071932901 -0.934644519052607 exp1-ditra-p adj
449 59 BTN3 884 1 321 liste2 VP2 Block3 2 3 28 80 132 C ditra a 999 Er hat das Mädchen zur Prostitution NomS_AccO_PO 2 80 28 c gezwungen 668 112 289 49 2 9 80 184 s genötigt 108 18 45 8 2 8 80 236 u geladen 269 45 70 12 2 7 exp1 1475.94230769231 608.725880368945 0.657692307692308 0.475397071932901 -0.972428356970029 exp1-ditra-a adj
451 61 BTN1 814 0 213 liste2 VP2 Block3 2 3 31 83 187 C trans p Alle ihre Pickel wurden von ihr wund 999 999 83 31 c gedrückt 355 60 34 6 1 8 83 187 s gekratzt 55 9 3 1 1 8 83 239 u gelegen 4362 733 120 20 2 7 exp1 1475.94230769231 608.725880368945 0.657692307692308 0.475397071932901 -1.08742264628392 exp1-trans-p non_adj
454 64 BTN2 788 1 231 liste2 VP2 Block3 2 3 44 96 148 C trans a 999 Ich habe ihren Bruder nie zuvor NomS_AccO 5 96 44 c gesehen 6987 1174 917 154 2 7 96 200 s gefunden 4687 787 833 140 2 8 96 252 u gerettet 427 72 150 25 2 8 exp1 1475.94230769231 608.725880368945 0.657692307692308 0.475397071932901 -1.13013481088622 exp1-trans-a adj
458 3 BTN1 981 1 132 liste2 VP2 Block4 2 4 3 55 159 C ditra p Der Arm wurde ihm von dem Aufprall 999 999 55 3 c gebrochen 361 61 43 7 2 9 55 159 s gestaucht 5 1 1 0 1 9 55 211 u gewirbelt 39 7 2 0 2 9 exp1 1475.94230769231 608.725880368945 0.657692307692308 0.475397071932901 -0.813079127492207 exp1-ditra-p adj
462 7 BTN1 1083 1 132 liste2 VP2 Block4 2 4 43 95 199 C trans p Nach Fliegen wurde gierig von dem Frosch 999 999 95 43 c geschnappt 30 5 2 0 1 10 95 199 s gehascht 3 1 0 0 1 8 95 251 u geschaut 319 54 8 1 1 8 exp1 1475.94230769231 608.725880368945 0.657692307692308 0.475397071932901 -0.64551602020625 exp1-trans-p non_adj
464 9 BTN3 1013 1 312 liste2 VP2 Block4 2 4 10 10 10 I ditra a 999 Er hat die Katze im Sack NomS_AccO_PO 2 10 10 i gekauft 740 124 119 20 1 7 10 62 s gehandelt 1321 222 141 24 2 9 10 114 u getragen 1984 333 235 39 2 8 exp1 1475.94230769231 608.725880368945 0.657692307692308 0.475397071932901 -0.760510309520142 exp1-ditra-a adj
466 11 BTN2 2912 1 231 liste2 VP2 Block4 2 4 34 34 34 I trans a 999 Er hat lange an der Strippe NomS_PO 4 34 34 i gehangen 515 87 3 1 2 8 34 86 s gependelt 20 3 0 0 2 9 34 138 u gesprochen 3598 605 616 103 2 10 exp1 1475.94230769231 608.725880368945 0.657692307692308 0.475397071932901 2.35912048200958 exp1-trans-a adj
470 15 BTN2 506 1 213 liste2 VP2 Block4 2 4 21 21 73 I ditra p Er wurde von ihr vor den Kopf 999 999 21 21 i gestoßen 602 101 84 14 2 8 21 73 s gerammt 36 6 14 2 1 7 21 125 u gesenkt 269 45 78 13 1 7 exp1 1475.94230769231 608.725880368945 0.657692307692308 0.475397071932901 -1.59339751926504 exp1-ditra-p adj
475 20 BTN3 1055 1 321 liste2 VP2 Block4 2 4 8 60 112 C ditra a 999 Ich habe die Hemden auf Kleiderbügel NomS_AccO_PO 2 60 8 c gehängt 335 56 26 4 1 7 60 164 s gebaumelt 27 5 2 0 2 9 60 216 u gesteckt 396 67 56 9 1 8 exp1 1475.94230769231 608.725880368945 0.657692307692308 0.475397071932901 -0.691513735931807 exp1-ditra-a adj
477 22 BTN2 456 1 231 liste2 VP2 Block4 2 4 29 29 81 I trans p In den sauren Apfel wurde von ihm 999 999 29 29 i gebissen 127 21 18 3 2 8 29 81 s gespuckt 40 7 5 1 1 8 29 133 u geschnitten 176 30 28 5 2 11 exp1 1475.94230769231 608.725880368945 0.657692307692308 0.475397071932901 -1.6755362973464 exp1-trans-p non_adj
479 24 BTN1 955 1 132 liste2 VP2 Block4 2 4 40 92 144 C trans a 999 Sie hat täglich das junge Pferd NomS_AccO 5 92 40 c geritten 128 22 18 3 2 8 92 196 s gezügelt 18 3 5 1 2 8 92 248 u gemocht 3176 534 4 1 1 7 exp1 1475.94230769231 608.725880368945 0.657692307692308 0.475397071932901 -0.85579129209451 exp1-trans-a adj
483 28 BTN3 1099 1 321 liste2 VP2 Block4 2 4 18 18 18 I ditra a 999 Er hat die Frau aufs Abstellgleis NomS_AccO_PO 2 18 18 i geschoben 367 62 56 9 2 9 18 70 s gerückt 206 35 57 10 1 7 18 122 u gebunden 343 58 196 33 2 8 exp1 1475.94230769231 608.725880368945 0.657692307692308 0.475397071932901 -0.619231611220218 exp1-ditra-a adj
485 30 BTN1 855 1 123 liste2 VP2 Block4 2 4 24 76 128 C ditra a 999 Der Hund hat die Schafe heimwärts NomS_AccO_PO 2 76 24 c getrieben 528 89 57 10 2 9 76 180 s geleitet 424 71 65 11 2 8 76 232 u gelockt 54 9 8 1 1 7 exp1 1475.94230769231 608.725880368945 0.657692307692308 0.475397071932901 -1.02006884825721 exp1-ditra-a adj
488 33 BTN2 1139 1 213 liste2 VP2 Block4 2 4 37 37 89 I trans p Der Schleier wurde endlich von der Frau 999 999 37 37 i gelüftet 22 4 6 1 2 8 37 89 s gerafft 21 4 1 0 1 7 37 141 u gestreift 66 11 9 2 1 9 exp1 1475.94230769231 608.725880368945 0.657692307692308 0.475397071932901 -0.553520588755137 exp1-trans-p non_adj
489 34 BTN2 2025 1 231 liste2 VP2 Block4 2 4 16 68 120 C ditra a 999 Sie hat Konfetti in die Luft NomS_AccO_PO 2 68 16 c geschleudert 92 15 31 5 2 12 68 172 s geschmettert 11 2 1 0 2 12 68 224 u gestapelt 30 5 7 1 2 9 exp1 1475.94230769231 608.725880368945 0.657692307692308 0.475397071932901 0.901978558846408 exp1-ditra-a adj
492 37 BTN3 1335 1 312 liste2 VP2 Block4 2 4 51 103 207 C trans p Paul wurde von ihm beim Kickboxen stark 999 999 103 51 c getroffen 1523 256 191 32 2 9 103 207 s gefährdet 278 47 167 28 2 9 103 259 u gefürchtet 346 58 26 4 2 10 exp1 1475.94230769231 608.725880368945 0.657692307692308 0.475397071932901 -0.23153657867624 exp1-trans-p non_adj
493 38 BTN1 826 1 132 liste2 VP2 Block4 2 4 5 5 57 I ditra p Ihm wurde von ihr auf den Zahn 999 999 5 5 i gefühlt 859 144 34 6 1 7 5 57 s gespürt 457 77 21 4 1 7 5 109 u gescheint 2045 344 1 0 1 9 exp1 1475.94230769231 608.725880368945 0.657692307692308 0.475397071932901 -1.0677093395444 exp1-ditra-p adj
495 40 BTN3 1011 1 312 liste2 VP2 Block4 2 4 42 42 42 I trans a 999 Er hat ganz alleine den Laden NomS_AccO 5 42 42 i geschmissen 22 4 6 1 2 11 42 94 s geschwungen 111 19 7 1 2 11 42 146 u gezahlt 566 95 125 21 1 7 exp1 1475.94230769231 608.725880368945 0.657692307692308 0.475397071932901 -0.763795860643396 exp1-trans-a adj
498 43 BTN2 891 1 213 liste2 VP2 Block4 2 4 19 71 175 C ditra p Pferde wurden von ihm an den Wagen 999 999 71 19 c gespannt 174 29 116 19 1 8 71 175 s gekettet 9 2 6 1 2 8 71 227 u gewöhnt 158 27 97 16 1 7 exp1 1475.94230769231 608.725880368945 0.657692307692308 0.475397071932901 -0.960928928038639 exp1-ditra-p adj
503 48 BTN3 1243 1 321 liste2 VP2 Block4 2 4 11 63 167 C ditra p Ihr wurde von ihm an die Tür 999 999 63 11 c geklopft 138 23 8 1 1 8 63 167 s gepocht 52 9 4 1 1 7 63 219 u gepinselt 8 1 1 0 2 9 exp1 1475.94230769231 608.725880368945 0.657692307692308 0.475397071932901 -0.382671930345926 exp1-ditra-p adj
506 51 BTN3 901 1 321 liste2 VP2 Block4 2 4 50 50 50 I trans a 999 Er hat jahrelang nach ihrer Pfeife NomS_PO 4 50 50 i getanzt 189 32 26 4 1 7 50 102 s gesteppt 0 0 0 0 1 8 50 154 u gesucht 2892 486 596 100 1 7 exp1 1475.94230769231 608.725880368945 0.657692307692308 0.475397071932901 -0.944501172422369 exp1-trans-a adj
507 52 BTN1 1245 1 123 liste2 VP2 Block4 2 4 45 45 97 I trans p Aufs falsche Pferd wurde immer von ihr 999 999 45 45 i gesetzt 2208 371 210 35 1 7 45 97 s gelehnt 397 67 14 2 1 7 45 149 u gewollt 10446 1755 56 9 1 7 exp1 1475.94230769231 608.725880368945 0.657692307692308 0.475397071932901 -0.379386379222672 exp1-trans-p non_adj
509 54 BTN2 812 1 231 liste2 VP2 Block4 2 4 32 84 136 C trans a 999 Das Mädchen hat nach den Bonbons NomS_PO 4 84 32 c gegriffen 618 104 36 6 2 9 84 188 s gelangt 878 148 65 11 1 7 84 240 u getastet 64 11 0 0 2 8 exp1 1475.94230769231 608.725880368945 0.657692307692308 0.475397071932901 -1.09070819740717 exp1-trans-a adj
510 55 BTN1 1111 0 312 liste2 VP2 Block4 2 4 35 87 191 C trans p Auf den Tisch wurde kräftig von ihm 999 999 87 35 c gehauen 56 9 6 1 2 7 87 191 s getrommelt 136 23 8 1 2 10 87 243 u gemurmelt 148 25 0 0 2 9 exp1 1475.94230769231 608.725880368945 0.657692307692308 0.475397071932901 -0.599518304480694 exp1-trans-p non_adj
511 56 BTN3 854 1 321 liste2 VP2 Block4 2 4 26 26 26 I ditra a 999 Sie hat ihn in die Schranken NomS_AccO_PO 2 26 26 i gewiesen 835 140 27 5 2 8 26 78 s geschickt 348 58 118 20 1 9 26 130 u geneigt 200 34 65 11 1 7 exp1 1475.94230769231 608.725880368945 0.657692307692308 0.475397071932901 -1.02171162381884 exp1-ditra-a adj
514 59 BTN1 1220 1 123 liste2 VP2 Block4 2 4 27 79 183 C ditra p Dem Touristen wurde von ihr der Weg 999 999 79 27 c gezeigt 3142 528 464 78 1 7 79 183 s gedeutet 284 48 32 5 2 8 79 235 u geflutet 5 1 1 0 2 8 exp1 1475.94230769231 608.725880368945 0.657692307692308 0.475397071932901 -0.420455768263348 exp1-ditra-p adj
515 60 BTN2 619 1 213 liste2 VP2 Block4 2 4 48 100 152 C trans a 999 Der Passant ist schnell zur Seite NomS_PO 4 100 48 c gesprungen 438 74 17 3 2 10 100 204 s gegangen 7302 1227 437 73 2 8 100 256 u geflohen 136 23 20 3 2 8 exp1 1475.94230769231 608.725880368945 0.657692307692308 0.475397071932901 -1.40776388080119 exp1-trans-a adj
520 65 BTN3 1696 0 231 liste2 VP2 Block4 2 4 2 2 2 I ditra a 999 Er hat sie unter die Haube NomS_AccO_PO 2 2 2 i gebracht 3766 633 835 140 1 8 2 54 s geführt 2518 423 713 120 1 7 2 106 u geschafft 1479 248 505 85 1 9 exp1 1475.94230769231 608.725880368945 0.657692307692308 0.475397071932901 0.361505399071117 exp1-ditra-a adj
523 3 BTN2 1370 1 231 liste1 VP3 Block1 1 1 51 51 51 I trans a 999 Die Psychologin hat genau ins Schwarze NomS_PO 4 51 51 i getroffen 1523 256 191 32 2 9 51 103 s gezielt 123 21 20 3 1 7 51 155 u gestarrt 212 36 1 0 1 8 exp1 1455.05769230769 668.494263004799 0.646153846153846 0.479084365766437 -0.127237729648372 exp1-trans-a adj
527 7 BTN2 951 1 231 liste1 VP3 Block1 1 1 49 101 153 C trans a 999 Ich habe lange in der Schlange NomS_PO 4 101 49 c gestanden 6771 1138 75 13 2 9 101 205 s gewartet 989 166 70 12 2 8 101 257 u gelernt 720 121 180 30 1 7 exp1 1455.05769230769 668.494263004799 0.646153846153846 0.479084365766437 -0.754019473618241 exp1-trans-a adj
529 9 BTN2 711 0 312 liste1 VP3 Block1 1 1 43 43 43 I trans a 999 Nach Stunden hat er frische Luft NomS_AccO 5 43 43 i geschnappt 30 5 2 0 1 10 43 95 s gefangen 427 72 66 11 2 8 43 147 u geatmet 172 29 5 1 2 7 exp1 1455.05769230769 668.494263004799 0.646153846153846 0.479084365766437 -1.1130352696869 exp1-trans-a adj
530 10 BTN1 1069 1 123 liste1 VP3 Block1 1 1 6 58 162 C ditra p Der Nachbarin wurden von ihr die Blumen 999 999 58 6 c gegossen 65 11 10 2 2 8 58 162 s gewässert 4 1 3 1 2 9 58 214 u gepflegt 256 43 74 12 1 8 exp1 1455.05769230769 668.494263004799 0.646153846153846 0.479084365766437 -0.577503373884483 exp1-ditra-p adj
532 12 BTN1 785 1 123 liste1 VP3 Block1 1 1 1 53 105 C ditra a 999 Sie hat ihre Schwester um Hilfe NomS_AccO_PO 2 53 1 c gebeten 98 16 6 1 2 7 53 157 s gefragt 2461 413 291 49 1 7 53 209 u gerufen 928 156 94 16 2 7 exp1 1455.05769230769 668.494263004799 0.646153846153846 0.479084365766437 -1.00233873256573 exp1-ditra-a adj
536 16 BTN3 1611 1 321 liste1 VP3 Block1 1 1 3 3 3 I ditra a 999 Er hat ihr kräftig das Genick NomS_DatO_AccO 1 3 3 i gebrochen 361 61 43 7 2 9 3 55 s geteilt 687 115 98 16 1 7 3 107 u geküsst 184 31 21 4 1 7 exp1 1455.05769230769 668.494263004799 0.646153846153846 0.479084365766437 0.233273965570574 exp1-ditra-a adj
537 17 BTN2 1119 0 321 liste1 VP3 Block1 1 1 17 69 121 C ditra a 999 Er hat der Frau das Fenster NomS_DatO_AccO 1 69 17 c geschlossen 1264 212 362 61 2 11 69 173 s gekippt 62 10 6 1 1 7 69 225 u gebaut 830 139 311 52 1 6 exp1 1455.05769230769 668.494263004799 0.646153846153846 0.479084365766437 -0.502708416370179 exp1-ditra-a adj
538 18 BTN3 1400 1 312 liste1 VP3 Block1 1 1 16 16 68 I ditra p Sie wurde von ihm aus der Bahn 999 999 16 16 i geschleudert 92 15 31 5 2 12 16 68 s geschmettert 11 2 1 0 2 12 16 120 u gelenkt 212 36 50 8 1 7 exp1 1455.05769230769 668.494263004799 0.646153846153846 0.479084365766437 -0.0823607551397896 exp1-ditra-p adj
543 23 BTN2 2784 1 213 liste1 VP3 Block1 1 1 46 98 202 C trans p In einer Popband wurde lange von ihr 999 999 98 46 c gespielt 1960 329 281 47 1 8 98 202 s gewirkt 855 144 46 8 1 7 98 254 u gedient 806 135 38 6 1 7 exp1 1455.05769230769 668.494263004799 0.646153846153846 0.479084365766437 1.98796366885615 exp1-trans-p non_adj
547 27 BTN2 1342 1 231 liste1 VP3 Block1 1 1 14 66 170 C ditra p Ihr wurde von ihm vorsichtig die Schmuckschatulle 999 999 66 14 c geöffnet 617 104 205 34 2 8 66 170 s geklappt 118 20 21 4 1 8 66 222 u geschätzt 314 53 95 16 1 9 exp1 1455.05769230769 668.494263004799 0.646153846153846 0.479084365766437 -0.169122905856382 exp1-ditra-p adj
551 31 BTN2 671 1 231 liste1 VP3 Block1 1 1 25 77 129 C ditra a 999 Er hat der Tochter die Haare NomS_DatO_AccO 1 77 25 c gewaschen 118 20 34 6 2 9 77 181 s gesäubert 31 5 7 1 2 9 77 233 u gebürstet 9 2 2 0 2 9 exp1 1455.05769230769 668.494263004799 0.646153846153846 0.479084365766437 -1.17287123569834 exp1-ditra-a adj
553 33 BTN3 2135 0 132 liste1 VP3 Block1 1 1 40 40 92 I trans p Das kleine Kind wurde mächtig vom Teufel 999 999 40 40 i geritten 128 22 18 3 2 8 40 92 s gejagt 166 28 29 5 1 6 40 144 u geärgert 97 16 16 3 2 8 exp1 1455.05769230769 668.494263004799 0.646153846153846 0.479084365766437 1.01712512032048 exp1-trans-p non_adj
556 36 BTN3 791 1 321 liste1 VP3 Block1 1 1 35 35 35 I trans a 999 Er hat ordentlich auf den Putz NomS_PO 4 35 35 i gehauen 56 9 6 1 2 7 35 87 s gehackt 21 4 8 1 1 7 35 139 u gestrichen 200 34 63 11 2 10 exp1 1455.05769230769 668.494263004799 0.646153846153846 0.479084365766437 -0.993363337664014 exp1-trans-a adj
557 37 BTN2 1202 0 132 liste1 VP3 Block1 1 1 8 8 60 I ditra p Es wurde von ihm an den Nagel 999 999 8 8 i gehängt 335 56 26 4 1 7 8 60 s gebaumelt 27 5 2 0 2 9 8 112 u gesteckt 396 67 56 9 1 8 exp1 1455.05769230769 668.494263004799 0.646153846153846 0.479084365766437 -0.378548786896434 exp1-ditra-p adj
559 39 BTN2 2214 1 231 liste1 VP3 Block1 1 1 32 32 84 I trans p Nach den Sternen wurde immer von ihr 999 999 32 32 i gegriffen 618 104 36 6 2 9 32 84 s gelangt 878 148 65 11 1 7 32 136 u gelebt 1659 279 120 20 1 6 exp1 1455.05769230769 668.494263004799 0.646153846153846 0.479084365766437 1.13530115319308 exp1-trans-p non_adj
560 40 BTN1 1007 1 123 liste1 VP3 Block1 1 1 33 85 137 C trans a 999 Ich habe die Hundeleine sehr kurz NomS_AccO 5 85 33 c gehalten 3971 667 454 76 2 8 85 189 s gefasst 657 110 229 38 1 7 85 241 u gebraucht 1799 302 74 12 1 9 exp1 1455.05769230769 668.494263004799 0.646153846153846 0.479084365766437 -0.67024912120222 exp1-trans-a adj
565 45 BTN1 1553 1 123 liste1 VP3 Block1 1 1 22 74 178 C ditra p Ihm wurde von ihr morgens der Bart 999 999 74 22 c gestutzt 34 6 4 1 1 8 74 178 s getrimmt 2 0 0 0 1 8 74 230 u gefärbt 53 9 21 4 1 7 exp1 1455.05769230769 668.494263004799 0.646153846153846 0.479084365766437 0.146511814853981 exp1-ditra-p adj
569 49 BTN2 1101 1 213 liste1 VP3 Block1 1 1 9 61 113 C ditra a 999 Er hat ihr den schweren Karton NomS_DatO_AccO 1 61 9 c gehoben 685 115 23 4 2 7 61 165 s geschleppt 137 23 20 3 1 10 61 217 u geschaukelt 46 8 1 0 2 11 exp1 1455.05769230769 668.494263004799 0.646153846153846 0.479084365766437 -0.529634601075328 exp1-ditra-a adj
571 51 BTN1 1106 1 132 liste1 VP3 Block1 1 1 24 24 76 I ditra p Sie wurde von ihm in die Enge 999 999 24 24 i getrieben 528 89 57 10 2 9 24 76 s gehetzt 55 9 17 3 1 7 24 128 u gekämpft 619 104 62 10 1 8 exp1 1455.05769230769 668.494263004799 0.646153846153846 0.479084365766437 -0.522155105323898 exp1-ditra-p adj
572 52 BTN2 1444 0 132 liste1 VP3 Block1 1 1 41 93 145 C trans a 999 Sie hat ihn aus purer Notwehr NomS_AccO 5 93 41 c geschlagen 1331 224 199 33 2 10 93 197 s geohrfeigt 11 2 1 0 2 10 93 249 u geschützt 345 58 106 18 1 9 exp1 1455.05769230769 668.494263004799 0.646153846153846 0.479084365766437 -0.016541192527202 exp1-trans-a adj
575 55 BTN3 1006 1 312 liste1 VP3 Block1 1 1 48 48 100 I trans p Ins kalte Wasser wurde mutig von ihr 999 999 48 48 i gesprungen 438 74 17 3 2 10 48 100 s gegangen 7302 1227 437 73 2 8 48 152 u gerutscht 101 17 9 2 1 9 exp1 1455.05769230769 668.494263004799 0.646153846153846 0.479084365766437 -0.671745020352506 exp1-trans-p non_adj
580 60 BTN2 650 1 231 liste1 VP3 Block1 1 1 38 90 194 C trans p Die Tabletten wurden von der abhängigen Frau 999 999 90 38 c genommen 4867 818 763 128 2 8 90 194 s gefordert 1652 278 376 63 2 9 90 246 u gelassen 5577 937 106 18 2 8 exp1 1455.05769230769 668.494263004799 0.646153846153846 0.479084365766437 -1.20428511785435 exp1-trans-p non_adj
581 61 BTN1 1155 1 132 liste1 VP3 Block1 1 1 19 19 19 I ditra a 999 Er hat sie auf die Folter NomS_AccO_PO 2 19 19 i gespannt 174 29 116 19 1 8 19 71 s gedehnt 50 8 20 3 1 7 19 123 u gefesselt 74 12 35 6 2 9 exp1 1455.05769230769 668.494263004799 0.646153846153846 0.479084365766437 -0.44885604695988 exp1-ditra-a adj
582 62 BTN1 1079 1 123 liste1 VP3 Block1 1 1 11 11 11 I ditra a 999 Sie hat ihm auf die Finger NomS_DatO_PO 3 11 11 i geklopft 138 23 8 1 1 8 11 63 s gehämmert 27 5 3 1 2 9 11 115 u geleuchtet 140 24 1 0 2 10 exp1 1455.05769230769 668.494263004799 0.646153846153846 0.479084365766437 -0.562544382381622 exp1-ditra-a adj
583 63 BTN2 1604 1 231 liste1 VP3 Block1 1 1 30 82 186 C trans p Das Saxophon wurde von dem talentierten Musiker 999 999 82 30 c geblasen 85 14 14 2 2 8 82 186 s gepustet 10 2 2 0 2 8 82 238 u geputzt 64 11 15 3 1 7 exp1 1455.05769230769 668.494263004799 0.646153846153846 0.479084365766437 0.222802671518571 exp1-trans-p non_adj
584 64 BTN1 1290 1 132 liste1 VP3 Block1 1 1 27 27 27 I ditra a 999 Die Frau hat ihm die Krallen NomS_DatO_AccO 1 27 27 i gezeigt 3142 528 464 78 1 7 27 79 s gedeutet 284 48 32 5 2 8 27 131 u genehmigt 138 23 59 10 2 9 exp1 1455.05769230769 668.494263004799 0.646153846153846 0.479084365766437 -0.246909661671259 exp1-ditra-a adj
586 1 BTN1 1492 1 132 liste1 VP3 Block2 1 2 4 4 56 I ditra p Ihm wurde von ihr aus der Hand 999 999 4 4 i gefressen 100 17 15 3 2 9 4 56 s geschlungen 27 5 3 1 2 11 4 108 u gewischt 89 15 5 1 1 8 exp1 1455.05769230769 668.494263004799 0.646153846153846 0.479084365766437 0.05526196668653 exp1-ditra-p adj
590 5 BTN2 1253 1 213 liste1 VP3 Block2 1 2 20 20 72 I ditra p Der Geliebten wurde von ihm aufs Dach 999 999 20 20 i gestiegen 1242 209 289 49 2 9 20 72 s geklettert 112 19 10 2 2 10 20 124 u gefolgt 1133 190 101 17 1 7 exp1 1455.05769230769 668.494263004799 0.646153846153846 0.479084365766437 -0.302257930231844 exp1-ditra-p adj
591 6 BTN2 765 1 213 liste1 VP3 Block2 1 2 23 23 23 I ditra a 999 Er ist ihr auf die Zehen NomS_DatO_PO 3 23 23 i getreten 1686 283 176 30 2 8 23 75 s getrampelt 11 2 0 0 2 10 23 127 u gerast 76 13 11 2 1 6 exp1 1455.05769230769 668.494263004799 0.646153846153846 0.479084365766437 -1.03225671557145 exp1-ditra-a adj
594 9 BTN1 960 1 123 liste1 VP3 Block2 1 2 31 31 31 I trans a 999 Die Jungs haben gemeinsam die Schulbank NomS_AccO 5 31 31 i gedrückt 355 60 34 6 1 8 31 83 s gepresst 76 13 23 4 1 8 31 135 u genutzt 442 74 120 20 1 7 exp1 1455.05769230769 668.494263004799 0.646153846153846 0.479084365766437 -0.740556381265666 exp1-trans-a adj
595 10 BTN3 2209 0 123 liste1 VP3 Block2 1 2 47 47 47 I trans a 999 Der ehrgeizige Redner hat den Rahmen NomS_AccO 5 47 47 i gesprengt 85 14 23 4 1 9 47 99 s geknackt 23 4 4 1 1 8 47 151 u gestaltet 324 54 96 16 2 9 exp1 1455.05769230769 668.494263004799 0.646153846153846 0.479084365766437 1.12782165744165 exp1-trans-a adj
599 14 BTN2 1403 1 213 liste1 VP3 Block2 1 2 18 70 174 C ditra p Der Oma wurde von ihm der Wagen 999 999 70 18 c geschoben 367 62 56 9 2 9 70 174 s gerollt 197 33 14 2 1 7 70 226 u geordnet 143 24 44 7 2 8 exp1 1455.05769230769 668.494263004799 0.646153846153846 0.479084365766437 -0.0778730576889314 exp1-ditra-p adj
600 15 BTN1 1899 0 213 liste1 VP3 Block2 1 2 7 7 7 I ditra a 999 Sie hat ihm in die Karten NomS_DatO_PO 3 7 7 i geguckt 27 5 6 1 1 7 7 59 s gespäht 19 3 0 0 1 7 7 111 u gemalt 125 21 35 6 1 6 exp1 1455.05769230769 668.494263004799 0.646153846153846 0.479084365766437 0.664092920852965 exp1-ditra-a adj
604 19 BTN3 803 1 312 liste1 VP3 Block2 1 2 39 39 39 I trans a 999 Sie hat nach Tagen das Feld NomS_AccO 5 39 39 i geräumt 179 30 52 9 1 7 39 91 s geleert 131 22 7 1 1 7 39 143 u gekehrt 270 45 16 3 1 7 exp1 1455.05769230769 668.494263004799 0.646153846153846 0.479084365766437 -0.975412547860581 exp1-trans-a adj
607 22 BTN3 2806 0 132 liste1 VP3 Block2 1 2 42 94 198 C trans p Wäsche wurde von ihr durch das Haus 999 999 94 42 c geschmissen 22 4 6 1 2 11 94 198 s geschwungen 111 19 7 1 2 11 94 250 u gefahren 2884 485 228 38 2 8 exp1 1455.05769230769 668.494263004799 0.646153846153846 0.479084365766437 2.02087345016244 exp1-trans-p non_adj
611 26 BTN1 1532 1 123 liste1 VP3 Block2 1 2 10 62 166 C ditra p Ihm wurden von ihr wieder neue Klamotten 999 999 62 10 c gekauft 740 124 119 20 1 7 62 166 s gehandelt 1321 222 141 24 2 9 62 218 u gestrickt 8 1 3 1 1 9 exp1 1455.05769230769 668.494263004799 0.646153846153846 0.479084365766437 0.115097932697973 exp1-ditra-p adj
615 30 BTN2 1313 1 231 liste1 VP3 Block2 1 2 26 78 182 C ditra p Ihr wurde von ihm wütend die Tür 999 999 78 26 c gewiesen 835 140 27 5 2 8 78 182 s geschildert 265 45 69 12 2 11 78 234 u geliefert 586 98 119 20 2 9 exp1 1455.05769230769 668.494263004799 0.646153846153846 0.479084365766437 -0.212503981214679 exp1-ditra-p adj
616 31 BTN3 746 1 312 liste1 VP3 Block2 1 2 50 102 206 C trans p Zu klassischem Swing wurde stundenlang von ihnen 999 999 102 50 c getanzt 189 32 26 4 1 7 102 206 s gesungen 438 74 46 8 2 8 102 258 u geredet 906 152 68 11 2 7 exp1 1455.05769230769 668.494263004799 0.646153846153846 0.479084365766437 -1.06067879942689 exp1-trans-p non_adj
617 32 BTN3 1710 1 321 liste1 VP3 Block2 1 2 45 97 149 C trans a 999 Sie haben bereits die neuen Pflanzenkeime NomS_AccO 5 97 45 c gesetzt 2208 371 210 35 1 7 97 201 s gesät 33 6 12 2 1 5 97 253 u gewollt 10446 1755 56 9 1 7 exp1 1455.05769230769 668.494263004799 0.646153846153846 0.479084365766437 0.381367981448896 exp1-trans-a adj
619 34 BTN2 1170 0 123 liste1 VP3 Block2 1 2 29 81 133 C trans a 999 Der Hund hat den Postboten bereits NomS_AccO 5 81 29 c gebissen 127 21 18 3 2 8 81 185 s gezwickt 5 1 0 0 1 8 81 237 u gerochen 135 23 6 1 2 8 exp1 1455.05769230769 668.494263004799 0.646153846153846 0.479084365766437 -0.426417559705589 exp1-trans-a adj
621 36 BTN2 661 1 213 liste1 VP3 Block2 1 2 15 15 15 I ditra a 999 Er hat ihr nicht das Wasser NomS_DatO_AccO 1 15 15 i gereicht 616 103 35 6 1 8 15 67 s gegeben 10290 1729 1186 199 2 7 15 119 u geprüft 460 77 131 22 1 7 exp1 1455.05769230769 668.494263004799 0.646153846153846 0.479084365766437 -1.1878302272012 exp1-ditra-a adj
622 37 BTN2 1733 1 213 liste1 VP3 Block2 1 2 36 36 88 I trans p Nach Blut wurde von dem jungen Mädchen 999 999 36 36 i gelechzt 3 1 0 0 1 8 36 88 s gegiert 7 1 0 0 1 7 36 140 u geschielt 15 3 1 0 1 9 exp1 1455.05769230769 668.494263004799 0.646153846153846 0.479084365766437 0.415773661905476 exp1-trans-p non_adj
623 38 BTN2 730 1 231 liste1 VP3 Block2 1 2 21 73 125 C ditra a 999 Er hat den Dolch ins Herz NomS_AccO_PO 2 73 21 c gestoßen 602 101 84 14 2 8 73 177 s gebohrt 48 8 6 1 1 7 73 229 u gefügt 235 39 10 2 1 6 exp1 1455.05769230769 668.494263004799 0.646153846153846 0.479084365766437 -1.08461318583146 exp1-ditra-a adj
628 43 BTN1 849 1 123 liste1 VP3 Block2 1 2 28 28 80 I ditra p Er wurde von ihr in die Knie 999 999 28 28 i gezwungen 668 112 289 49 2 9 28 80 s geboten 1155 194 90 15 2 7 28 132 u gebeugt 172 29 33 6 1 7 exp1 1455.05769230769 668.494263004799 0.646153846153846 0.479084365766437 -0.906601186947421 exp1-ditra-p adj
634 49 BTN1 1336 1 123 liste1 VP3 Block2 1 2 37 89 141 C trans a 999 Sie hat nie das miefendes Zimmer NomS_AccO 5 89 37 c gelüftet 22 4 6 1 2 8 89 193 s getrocknet 46 8 11 2 2 10 89 245 u gemietet 51 9 12 2 2 8 exp1 1455.05769230769 668.494263004799 0.646153846153846 0.479084365766437 -0.178098300758099 exp1-trans-a adj
636 51 BTN3 1791 1 321 liste1 VP3 Block2 1 2 12 12 64 I ditra p Ihr wurde von ihm nie ein Haar 999 999 12 12 i gekrümmt 32 5 16 3 1 8 12 64 s gebogen 59 10 4 1 2 7 12 116 u gerupft 12 2 3 1 1 7 exp1 1455.05769230769 668.494263004799 0.646153846153846 0.479084365766437 0.502535812622069 exp1-ditra-p adj
637 52 BTN2 576 1 213 liste1 VP3 Block2 1 2 52 52 104 I trans p Die Notbremse wurde schnell von dem Mann 999 999 52 52 i gezogen 1693 284 301 51 2 7 52 104 s gelöst 875 147 258 43 1 6 52 156 u gesichert 684 115 243 41 2 9 exp1 1455.05769230769 668.494263004799 0.646153846153846 0.479084365766437 -1.31498165497552 exp1-trans-p non_adj
638 53 BTN2 526 1 213 liste1 VP3 Block2 1 2 13 65 117 C ditra a 999 Er hat den Arm um sie NomS_AccO_PO 2 65 13 c gelegt 1509 2054 269 45 1 6 65 169 s gemacht 8089 1359 1762 296 1 7 65 221 u geworfen 902 152 115 19 2 8 exp1 1455.05769230769 668.494263004799 0.646153846153846 0.479084365766437 -1.38977661248983 exp1-ditra-a adj
643 58 BTN2 659 1 213 liste1 VP3 Block2 1 2 2 54 158 C ditra p Der Brief wurde von ihr zur Post 999 999 54 2 c gebracht 3766 633 835 140 1 8 54 158 s geschafft 1479 248 505 85 1 9 54 210 u gepackt 188 32 41 7 1 7 exp1 1455.05769230769 668.494263004799 0.646153846153846 0.479084365766437 -1.19082202550178 exp1-ditra-p adj
647 62 BTN3 2501 1 321 liste1 VP3 Block2 1 2 5 57 109 C ditra a 999 Sie hat dem Patienten den Puls NomS_DatO_AccO 1 57 5 c gefühlt 859 144 34 6 1 7 57 161 s gespürt 457 77 21 4 1 7 57 213 u geregelt 123 21 46 8 2 8 exp1 1455.05769230769 668.494263004799 0.646153846153846 0.479084365766437 1.56462420932519 exp1-ditra-a adj
650 65 BTN3 2364 1 312 liste1 VP3 Block2 1 2 44 44 96 I trans p Sterne wurden von ihr nach dem Unfall 999 999 44 44 i gesehen 6987 1174 917 154 2 7 44 96 s gesichtet 19 3 8 1 2 9 44 148 u gefunden 4687 787 833 140 2 8 exp1 1455.05769230769 668.494263004799 0.646153846153846 0.479084365766437 1.35968602573599 exp1-trans-p non_adj
652 2 BTN1 1546 1 123 liste1 VP3 Block3 1 3 47 99 151 C trans a 999 Die Bauarbeiter haben die maroden Häuser NomS_AccO 5 99 47 c gesprengt 85 14 23 4 1 9 99 203 s gestürzt 349 59 67 11 1 8 99 255 u gemeldet 744 125 189 32 2 8 exp1 1455.05769230769 668.494263004799 0.646153846153846 0.479084365766437 0.136040520801978 exp1-trans-a adj
654 4 BTN2 605 1 213 liste1 VP3 Block3 1 3 1 1 1 I ditra a 999 Sie hat ihren Freund zur Kasse NomS_AccO_PO 2 1 1 i gebeten 98 16 6 1 2 7 1 53 s gedrängt 267 45 54 9 1 8 1 105 u geholt 716 120 84 14 1 6 exp1 1455.05769230769 668.494263004799 0.646153846153846 0.479084365766437 -1.27160057961722 exp1-ditra-a adj
656 6 BTN3 1008 1 312 liste1 VP3 Block3 1 3 36 88 192 C trans p Nach Wasser wurde von dem durstigen Maratonläufer 999 999 88 36 c gelechzt 3 1 0 0 1 8 88 192 s gegiert 7 1 0 0 1 7 88 244 u gewühlt 36 6 0 0 1 7 exp1 1455.05769230769 668.494263004799 0.646153846153846 0.479084365766437 -0.668753222051934 exp1-trans-p non_adj
657 7 BTN1 1477 1 132 liste1 VP3 Block3 1 3 44 96 200 C trans p Ihr Bruder wurde von mir nie zuvor 999 999 96 44 c gesehen 6987 1174 917 154 2 7 96 200 s gefunden 4687 787 833 140 2 8 96 252 u gerettet 427 72 150 25 2 8 exp1 1455.05769230769 668.494263004799 0.646153846153846 0.479084365766437 0.0328234794322387 exp1-trans-p non_adj
660 10 BTN3 1751 1 321 liste1 VP3 Block3 1 3 33 33 33 I trans a 999 Der Junge hat schnell den Schnabel NomS_AccO 5 33 33 i gehalten 3971 667 454 76 2 8 33 85 s gestützt 292 49 103 17 1 8 33 137 u geschüttelt 280 47 11 2 2 11 exp1 1455.05769230769 668.494263004799 0.646153846153846 0.479084365766437 0.442699846610625 exp1-trans-a adj
663 13 BTN2 851 1 231 liste1 VP3 Block3 1 3 31 83 135 C trans a 999 Sie hat alle ihre Pickel wund NomS_AccO 5 83 31 c gedrückt 355 60 34 6 1 8 83 187 s gekratzt 55 9 3 1 1 8 83 239 u gelegen 4362 733 120 20 2 7 exp1 1455.05769230769 668.494263004799 0.646153846153846 0.479084365766437 -0.903609388646849 exp1-trans-a adj
668 18 BTN2 873 1 213 liste1 VP3 Block3 1 3 39 91 143 C trans a 999 Das Mädchen hat letztendlich das Zimmer NomS_AccO 5 91 39 c geräumt 179 30 52 9 1 7 91 195 s gewechselt 248 42 32 5 2 10 91 247 u gemeint 2991 503 270 45 1 7 exp1 1455.05769230769 668.494263004799 0.646153846153846 0.479084365766437 -0.870699607340555 exp1-trans-a adj
670 20 BTN2 519 1 231 liste1 VP3 Block3 1 3 46 46 98 I trans p Die zweite Geige wurde immer von ihm 999 999 46 46 i gespielt 1960 329 281 47 1 8 46 98 s gestimmt 773 130 52 9 1 8 46 150 u gehört 2278 383 666 112 1 6 exp1 1455.05769230769 668.494263004799 0.646153846153846 0.479084365766437 -1.40024790654183 exp1-trans-p non_adj
671 21 BTN3 1347 1 321 liste1 VP3 Block3 1 3 9 9 9 I ditra a 999 Er hat sie in den Himmel NomS_AccO_PO 2 9 9 i gehoben 685 115 23 4 2 7 9 61 s gewuchtet 4 1 1 0 2 9 9 113 u geflogen 629 106 75 13 2 8 exp1 1455.05769230769 668.494263004799 0.646153846153846 0.479084365766437 -0.161643410104952 exp1-ditra-a adj
674 24 BTN1 1157 1 123 liste1 VP3 Block3 1 3 23 75 127 C ditra a 999 Sie ist ihm in die Hacken NomS_DatO_AccO 1 75 23 c getreten 1686 283 176 30 2 8 75 179 s gestampft 50 8 3 1 1 9 75 231 u gehüpft 47 8 0 0 1 7 exp1 1455.05769230769 668.494263004799 0.646153846153846 0.479084365766437 -0.445864248659308 exp1-ditra-a adj
677 27 BTN2 600 1 231 liste1 VP3 Block3 1 3 7 59 111 C ditra a 999 Sie hat für ihn nach Autos NomS_AccO_PO 2 59 7 c geguckt 27 5 6 1 1 7 59 163 s gespäht 19 3 0 0 1 7 59 215 u gehorcht 38 6 7 1 1 8 exp1 1455.05769230769 668.494263004799 0.646153846153846 0.479084365766437 -1.27908007536866 exp1-ditra-a adj
679 29 BTN2 648 1 213 liste1 VP3 Block3 1 3 52 104 208 C trans p Das Stahlseil wurde noch fester von ihnen 999 999 104 52 c gezogen 1693 284 301 51 2 7 104 208 s gestrafft 34 6 6 1 1 9 104 260 u gesichert 684 115 243 41 2 9 exp1 1455.05769230769 668.494263004799 0.646153846153846 0.479084365766437 -1.20727691615492 exp1-trans-p non_adj
682 32 BTN3 774 1 312 liste1 VP3 Block3 1 3 22 22 74 I ditra p Dem Jungen wurden von ihr die Flügel 999 999 22 22 i gestutzt 34 6 4 1 1 8 22 74 s gekürzt 78 13 45 8 1 7 22 126 u gekämmt 27 5 8 1 1 7 exp1 1455.05769230769 668.494263004799 0.646153846153846 0.479084365766437 -1.01879362321888 exp1-ditra-p adj
685 35 BTN3 1208 1 321 liste1 VP3 Block3 1 3 14 14 66 I ditra p Der Freundin wurden von ihr die Augen 999 999 14 14 i geöffnet 617 104 205 34 2 8 14 66 s geklärt 259 44 115 19 1 7 14 118 u gebessert 159 27 27 5 2 9 exp1 1455.05769230769 668.494263004799 0.646153846153846 0.479084365766437 -0.369573391994717 exp1-ditra-p adj
687 37 BTN1 3016 0 213 liste1 VP3 Block3 1 3 12 64 168 C ditra p Uns wurde von der Natur die Banane 999 999 64 12 c gekrümmt 32 5 16 3 1 8 64 168 s gebogen 59 10 4 1 2 7 64 220 u gezeugt 110 18 14 2 1 7 exp1 1455.05769230769 668.494263004799 0.646153846153846 0.479084365766437 2.33501227172252 exp1-ditra-p adj
688 38 BTN3 1303 1 312 liste1 VP3 Block3 1 3 30 30 82 I trans p Ins gleiche Horn wurde von ihnen beiden 999 999 30 30 i geblasen 85 14 14 2 2 8 30 82 s gehaucht 24 4 0 0 1 8 30 134 u geseufzt 112 19 2 0 1 8 exp1 1455.05769230769 668.494263004799 0.646153846153846 0.479084365766437 -0.22746297271754 exp1-trans-p non_adj
690 40 BTN3 2166 1 312 liste1 VP3 Block3 1 3 41 41 41 I trans a 999 Die junge Frau hat mächtig Schaum NomS_AccO 5 41 41 i geschlagen 1331 224 199 33 2 10 41 93 s geprügelt 23 4 4 1 2 9 41 145 u gebildet 907 152 121 20 2 8 exp1 1455.05769230769 668.494263004799 0.646153846153846 0.479084365766437 1.06349799397935 exp1-trans-a adj
694 44 BTN3 1033 1 312 liste1 VP3 Block3 1 3 49 49 49 I trans a 999 Der kleine Junge hat heimlich Schmiere NomS_AccO 5 49 49 i gestanden 6771 1138 75 13 2 9 49 101 s gehockt 78 13 0 0 1 7 49 153 u getrunken 474 80 82 14 2 9 exp1 1455.05769230769 668.494263004799 0.646153846153846 0.479084365766437 -0.631355743294782 exp1-trans-a adj
697 47 BTN2 1203 0 123 liste1 VP3 Block3 1 3 15 67 119 C ditra a 999 Sie hat dem Mann den Brotkorb NomS_DatO_AccO 1 67 15 c gereicht 616 103 35 6 1 8 67 171 s gegeben 10290 1729 1186 199 2 7 67 223 u gestattet 264 44 119 20 2 9 exp1 1455.05769230769 668.494263004799 0.646153846153846 0.479084365766437 -0.377052887746148 exp1-ditra-a adj
699 49 BTN3 902 1 312 liste1 VP3 Block3 1 3 28 80 184 C ditra p Das Mädchen wurde von ihm zur Prostitution 999 999 80 28 c gezwungen 668 112 289 49 2 9 80 184 s genötigt 108 18 45 8 2 8 80 236 u geladen 269 45 70 12 2 7 exp1 1455.05769230769 668.494263004799 0.646153846153846 0.479084365766437 -0.827318531982259 exp1-ditra-p adj
700 50 BTN3 1407 1 312 liste1 VP3 Block3 1 3 20 72 176 C ditra p Pferden wurde von ihm auf den Rücken 999 999 72 20 c gestiegen 1242 209 289 49 2 9 72 176 s gekrabbelt 5 1 0 0 2 10 72 228 u gefallen 1668 280 179 30 2 8 exp1 1455.05769230769 668.494263004799 0.646153846153846 0.479084365766437 -0.071889461087787 exp1-ditra-p adj
701 51 BTN1 921 1 132 liste1 VP3 Block3 1 3 6 6 58 I ditra p Mächtig Öl wurde von ihm ins Feuer 999 999 6 6 i gegossen 65 11 10 2 2 8 6 58 s gesondert 5176 870 11 2 2 9 6 110 u gefüllt 258 43 58 10 1 7 exp1 1455.05769230769 668.494263004799 0.646153846153846 0.479084365766437 -0.798896448126823 exp1-ditra-p adj
704 54 BTN3 1731 1 321 liste1 VP3 Block3 1 3 38 38 90 I trans p Der Mund wurde von ihr zu voll 999 999 38 38 i genommen 4867 818 763 128 2 8 38 90 s getan 3421 575 656 110 1 5 38 142 u gelassen 5577 937 106 18 2 8 exp1 1455.05769230769 668.494263004799 0.646153846153846 0.479084365766437 0.412781863604904 exp1-trans-p non_adj
706 56 BTN1 2024 1 132 liste1 VP3 Block3 1 3 4 56 160 C ditra p Mäuse wurden von der Katze zum Frühstück 999 999 56 4 c gefressen 100 17 15 3 2 9 56 160 s gegessen 400 67 44 7 2 8 56 212 u gezählt 504 85 61 10 1 7 exp1 1455.05769230769 668.494263004799 0.646153846153846 0.479084365766437 0.851080314638726 exp1-ditra-p adj
710 60 BTN1 2435 0 312 liste1 VP3 Block3 1 3 25 25 25 I ditra a 999 Sie hat ihm gründlich den Kopf NomS_DatO_AccO 1 25 25 i gewaschen 118 20 34 6 2 9 25 77 s gereinigt 66 11 23 4 2 9 25 129 u gemessen 294 49 131 22 2 8 exp1 1455.05769230769 668.494263004799 0.646153846153846 0.479084365766437 1.46589486540631 exp1-ditra-a adj
712 62 BTN3 654 1 321 liste1 VP3 Block3 1 3 17 17 17 I ditra a 999 Sie hat ihn sehr ins Herz NomS_AccO_PO 2 17 17 i geschlossen 1264 212 362 61 2 11 17 69 s gesperrt 112 19 66 11 1 8 17 121 u gezeichnet 336 56 48 8 2 10 exp1 1455.05769230769 668.494263004799 0.646153846153846 0.479084365766437 -1.19830152125321 exp1-ditra-a adj
716 1 BTN2 1601 0 321 liste1 VP3 Block4 1 4 13 13 13 I ditra a 999 Er hat die Angestellte aufs Eis NomS_AccO_PO 2 13 13 i gelegt 1509 2054 269 45 1 6 13 65 s gestellt 4171 701 890 150 1 8 13 117 u gewählt 812 136 368 62 1 7 exp1 1455.05769230769 668.494263004799 0.646153846153846 0.479084365766437 0.218314974067713 exp1-ditra-a adj
717 2 BTN2 549 1 231 liste1 VP3 Block4 1 4 11 63 115 C ditra a 999 Er hat ihr an die Tür NomS_DatO_PO 3 63 11 c geklopft 138 23 8 1 1 8 63 167 s gepocht 52 9 4 1 1 7 63 219 u gepinselt 8 1 1 0 2 9 exp1 1455.05769230769 668.494263004799 0.646153846153846 0.479084365766437 -1.35537093203325 exp1-ditra-a adj
719 4 BTN3 1185 1 321 liste1 VP3 Block4 1 4 43 95 147 C trans a 999 Der Frosch hat gierig nach Fliegen NomS_PO 4 95 43 c geschnappt 30 5 2 0 1 10 95 199 s gehascht 3 1 0 0 1 8 95 251 u geschaut 319 54 8 1 1 8 exp1 1455.05769230769 668.494263004799 0.646153846153846 0.479084365766437 -0.403979072451297 exp1-trans-a adj
722 7 BTN2 1154 1 213 liste1 VP3 Block4 1 4 42 42 94 I trans p Der Laden wurde ganz alleine von ihm 999 999 42 42 i geschmissen 22 4 6 1 2 11 42 94 s geschwungen 111 19 7 1 2 11 42 146 u gezahlt 566 95 125 21 1 7 exp1 1455.05769230769 668.494263004799 0.646153846153846 0.479084365766437 -0.450351946110166 exp1-trans-p non_adj
726 11 BTN3 1159 1 321 liste1 VP3 Block4 1 4 40 92 196 C trans p Das junge Pferd wurde täglich von ihr 999 999 92 40 c geritten 128 22 18 3 2 8 92 196 s gezügelt 18 3 5 1 2 8 92 248 u gemocht 3176 534 4 1 1 7 exp1 1455.05769230769 668.494263004799 0.646153846153846 0.479084365766437 -0.442872450358735 exp1-trans-p non_adj
728 13 BTN2 1400 1 213 liste1 VP3 Block4 1 4 27 79 131 C ditra a 999 Sie hat dem Touristen den Weg NomS_DatO_AccO 1 79 27 c gezeigt 3142 528 464 78 1 7 79 183 s gedeutet 284 48 32 5 2 8 79 235 u geflutet 5 1 1 0 2 8 exp1 1455.05769230769 668.494263004799 0.646153846153846 0.479084365766437 -0.0823607551397896 exp1-ditra-a adj
732 17 BTN1 935 1 123 liste1 VP3 Block4 1 4 21 21 21 I ditra a 999 Er hat sie vor den Kopf NomS_AccO_PO 2 21 21 i gestoßen 602 101 84 14 2 8 21 73 s gerammt 36 6 14 2 1 7 21 125 u gesenkt 269 45 78 13 1 7 exp1 1455.05769230769 668.494263004799 0.646153846153846 0.479084365766437 -0.777953860022818 exp1-ditra-a adj
734 19 BTN2 1148 1 231 liste1 VP3 Block4 1 4 16 68 172 C ditra p Konfetti wurde von ihr in die Luft 999 999 68 16 c geschleudert 92 15 31 5 2 12 68 172 s geschmettert 11 2 1 0 2 12 68 224 u gestapelt 30 5 7 1 2 9 exp1 1455.05769230769 668.494263004799 0.646153846153846 0.479084365766437 -0.459327341011882 exp1-ditra-p adj
739 24 BTN3 510 1 312 liste1 VP3 Block4 1 4 26 26 78 I ditra p Er wurde von ihr in die Schranken 999 999 26 26 i gewiesen 835 140 27 5 2 8 26 78 s geschickt 348 58 118 20 1 9 26 130 u geneigt 200 34 65 11 1 7 exp1 1455.05769230769 668.494263004799 0.646153846153846 0.479084365766437 -1.4137109988944 exp1-ditra-p adj
740 25 BTN2 1287 1 231 liste1 VP3 Block4 1 4 18 18 70 I ditra p Die Frau wurde von ihm aufs Abstellgleis 999 999 18 18 i geschoben 367 62 56 9 2 9 18 70 s gerückt 206 35 57 10 1 7 18 122 u gebunden 343 58 196 33 2 8 exp1 1455.05769230769 668.494263004799 0.646153846153846 0.479084365766437 -0.251397359122117 exp1-ditra-p adj
743 28 BTN1 1132 1 132 liste1 VP3 Block4 1 4 45 45 45 I trans a 999 Sie hat immer aufs falsche Pferd NomS_PO 4 45 45 i gesetzt 2208 371 210 35 1 7 45 97 s gelehnt 397 67 14 2 1 7 45 149 u gewollt 10446 1755 56 9 1 7 exp1 1455.05769230769 668.494263004799 0.646153846153846 0.479084365766437 -0.48326172741646 exp1-trans-a adj
744 29 BTN3 2088 1 312 liste1 VP3 Block4 1 4 48 100 204 C trans p Zur Seite wurde schnell von dem Passanten 999 999 100 48 c gesprungen 438 74 17 3 2 10 100 204 s gegangen 7302 1227 437 73 2 8 100 256 u geflohen 136 23 20 3 2 8 exp1 1455.05769230769 668.494263004799 0.646153846153846 0.479084365766437 0.946817860257035 exp1-trans-p non_adj
749 34 BTN1 1810 1 132 liste1 VP3 Block4 1 4 32 84 188 C trans p Nach den Bonbons wurde von dem Mädchen 999 999 84 32 c gegriffen 618 104 36 6 2 9 84 188 s gelangt 878 148 65 11 1 7 84 240 u getastet 64 11 0 0 2 8 exp1 1455.05769230769 668.494263004799 0.646153846153846 0.479084365766437 0.530957896477504 exp1-trans-p non_adj
750 35 BTN3 995 1 312 liste1 VP3 Block4 1 4 8 60 164 C ditra p Die Hemden wurden von mir auf Kleiderbügel 999 999 60 8 c gehängt 335 56 26 4 1 7 60 164 s gebaumelt 27 5 2 0 2 9 60 216 u gesteckt 396 67 56 9 1 8 exp1 1455.05769230769 668.494263004799 0.646153846153846 0.479084365766437 -0.688199911005653 exp1-ditra-p adj
754 39 BTN2 523 1 231 liste1 VP3 Block4 1 4 50 50 102 I trans p Nach ihrer Pfeife wurde jahrelang von ihm 999 999 50 50 i getanzt 189 32 26 4 1 7 50 102 s gesteppt 0 0 0 0 1 8 50 154 u gesucht 2892 486 596 100 1 7 exp1 1455.05769230769 668.494263004799 0.646153846153846 0.479084365766437 -1.39426430994068 exp1-trans-p non_adj
757 42 BTN1 2763 0 231 liste1 VP3 Block4 1 4 10 10 62 I ditra p Die Katze wurde von ihm im Sack 999 999 10 10 i gekauft 740 124 119 20 1 7 10 62 s gehandelt 1321 222 141 24 2 9 10 114 u getragen 1984 333 235 39 2 8 exp1 1455.05769230769 668.494263004799 0.646153846153846 0.479084365766437 1.95654978670014 exp1-ditra-p adj
761 46 BTN3 884 1 312 liste1 VP3 Block4 1 4 35 87 139 C trans a 999 Er hat kräftig auf den Tisch NomS_PO 4 87 35 c gehauen 56 9 6 1 2 7 87 191 s getrommelt 136 23 8 1 2 10 87 243 u gemurmelt 148 25 0 0 2 9 exp1 1455.05769230769 668.494263004799 0.646153846153846 0.479084365766437 -0.854244716687408 exp1-trans-a adj
763 48 BTN2 1157 1 231 liste1 VP3 Block4 1 4 51 103 155 C trans a 999 Er hat Paul beim Kickboxen stark NomS_AccO 5 103 51 c getroffen 1523 256 191 32 2 9 103 207 s gefährdet 278 47 167 28 2 9 103 259 u gefürchtet 346 58 26 4 2 10 exp1 1455.05769230769 668.494263004799 0.646153846153846 0.479084365766437 -0.445864248659308 exp1-trans-a adj
766 51 BTN2 1001 1 213 liste1 VP3 Block4 1 4 3 55 107 C ditra a 999 Der Aufprall hat ihm den Arm NomS_DatO_AccO 1 55 3 c gebrochen 361 61 43 7 2 9 55 159 s gestaucht 5 1 1 0 1 9 55 211 u gewirbelt 39 7 2 0 2 9 exp1 1455.05769230769 668.494263004799 0.646153846153846 0.479084365766437 -0.679224516103936 exp1-ditra-a adj
767 52 BTN2 418 1 213 liste1 VP3 Block4 1 4 29 29 29 I trans a 999 Er hat in den sauren Apfel NomS_PO 4 29 29 i gebissen 127 21 18 3 2 8 29 81 s gespuckt 40 7 5 1 1 8 29 133 u geschnitten 176 30 28 5 2 11 exp1 1455.05769230769 668.494263004799 0.646153846153846 0.479084365766437 -1.55133372072072 exp1-trans-a adj
769 54 BTN3 1807 1 321 liste1 VP3 Block4 1 4 2 2 54 I ditra p Sie wurde von ihm unter die Haube 999 999 2 2 i gebracht 3766 633 835 140 1 8 2 54 s geführt 2518 423 713 120 1 7 2 106 u geschafft 1479 248 505 85 1 9 exp1 1455.05769230769 668.494263004799 0.646153846153846 0.479084365766437 0.526470199026646 exp1-ditra-p adj
770 55 BTN3 1740 1 312 liste1 VP3 Block4 1 4 37 37 37 I trans a 999 Die Frau hat endlich den Schleier NomS_AccO 5 37 37 i gelüftet 22 4 6 1 2 8 37 89 s gerafft 21 4 1 0 1 7 37 141 u gestreift 66 11 9 2 1 9 exp1 1455.05769230769 668.494263004799 0.646153846153846 0.479084365766437 0.426244955957478 exp1-trans-a adj
772 57 BTN2 641 1 231 liste1 VP3 Block4 1 4 5 5 5 I ditra a 999 Sie hat ihm auf den Zahn NomS_DatO_PO 3 5 5 i gefühlt 859 144 34 6 1 7 5 57 s gespürt 457 77 21 4 1 7 5 109 u gescheint 2045 344 1 0 1 9 exp1 1455.05769230769 668.494263004799 0.646153846153846 0.479084365766437 -1.21774821020693 exp1-ditra-a adj
774 59 BTN3 2010 0 123 liste1 VP3 Block4 1 4 34 34 86 I trans p An der Strippe wurde lange von ihm 999 999 34 34 i gehangen 515 87 3 1 2 8 34 86 s gependelt 20 3 0 0 2 9 34 138 u gesprochen 3598 605 616 103 2 10 exp1 1455.05769230769 668.494263004799 0.646153846153846 0.479084365766437 0.830137726534721 exp1-trans-p non_adj
777 62 BTN2 936 1 213 liste1 VP3 Block4 1 4 24 76 180 C ditra p Die Schafe wurden von dem Hund heimwärts 999 999 76 24 c getrieben 528 89 57 10 2 9 76 180 s geleitet 424 71 65 11 2 8 76 232 u gelockt 54 9 8 1 1 7 exp1 1455.05769230769 668.494263004799 0.646153846153846 0.479084365766437 -0.776457960872532 exp1-ditra-p adj
780 65 BTN2 884 0 321 liste1 VP3 Block4 1 4 19 71 123 C ditra a 999 Er hat Pferde an den Wagen NomS_AccO_PO 2 71 19 c gespannt 174 29 116 19 1 8 71 175 s gekettet 9 2 6 1 2 8 71 227 u gewöhnt 158 27 97 16 1 7 exp1 1455.05769230769 668.494263004799 0.646153846153846 0.479084365766437 -0.854244716687408 exp1-ditra-a adj
781 1 BTN1 1226 1 123 liste2 VP4 Block1 2 1 25 77 181 C ditra p Der Tochter wurden von ihm die Haare 999 999 77 25 c gewaschen 118 20 34 6 2 9 77 181 s gesäubert 31 5 7 1 2 9 77 233 u gebürstet 9 2 2 0 2 9 exp1 1536.17692307692 742.088807821004 0.707692307692308 0.455700129100934 -0.417978171625706 exp1-ditra-p adj
782 2 BTN2 1262 1 213 liste2 VP4 Block1 2 1 46 98 150 C trans a 999 Sie hat lange in einer Popband NomS_PO 4 98 46 c gespielt 1960 329 281 47 1 8 98 202 s gewirkt 855 144 46 8 1 7 98 254 u gedient 806 135 38 6 1 7 exp1 1536.17692307692 742.088807821004 0.707692307692308 0.455700129100934 -0.369466457635965 exp1-trans-a adj
785 5 BTN1 788 1 132 liste2 VP4 Block1 2 1 33 85 189 C trans p Die Hundeleine wurde von mir sehr kurz 999 999 85 33 c gehalten 3971 667 454 76 2 8 85 189 s gefasst 657 110 229 38 1 7 85 241 u gebraucht 1799 302 74 12 1 9 exp1 1536.17692307692 742.088807821004 0.707692307692308 0.455700129100934 -1.00820402516755 exp1-trans-p non_adj
786 6 BTN1 927 1 132 liste2 VP4 Block1 2 1 32 32 32 I trans a 999 Sie hat immer nach den Sternen NomS_PO 4 32 32 i gegriffen 618 104 36 6 2 9 32 84 s gelangt 878 148 65 11 1 7 32 136 u gelebt 1659 279 120 20 1 6 exp1 1536.17692307692 742.088807821004 0.707692307692308 0.455700129100934 -0.820894907262717 exp1-trans-a adj
791 11 BTN3 2811 1 312 liste2 VP4 Block1 2 1 41 93 197 C trans p Er wurde von ihr aus purer Notwehr 999 999 93 41 c geschlagen 1331 224 199 33 2 10 93 197 s geohrfeigt 11 2 1 0 2 10 93 249 u geschützt 345 58 106 18 1 9 exp1 1536.17692307692 742.088807821004 0.707692307692308 0.455700129100934 1.7178847915337 exp1-trans-p non_adj
793 13 BTN2 1180 1 213 liste2 VP4 Block1 2 1 24 24 24 I ditra a 999 Er hat sie in die Enge NomS_AccO_PO 2 24 24 i getrieben 528 89 57 10 2 9 24 76 s gehetzt 55 9 17 3 1 7 24 128 u gekämpft 619 104 62 10 1 8 exp1 1536.17692307692 742.088807821004 0.707692307692308 0.455700129100934 -0.479965361723708 exp1-ditra-a adj
796 16 BTN2 1395 0 123 liste2 VP4 Block1 2 1 49 101 205 C trans p In der Schlange wurde lange von mir 999 999 101 49 c gestanden 6771 1138 75 13 2 9 101 205 s gewartet 989 166 70 12 2 8 101 257 u gelernt 720 121 180 30 1 7 exp1 1536.17692307692 742.088807821004 0.707692307692308 0.455700129100934 -0.190242625396091 exp1-trans-p non_adj
797 17 BTN2 1139 1 231 liste2 VP4 Block1 2 1 1 53 157 C ditra p Ihre Schwester wurde von ihr um Hilfe 999 999 53 1 c gebeten 98 16 6 1 2 7 53 157 s gefragt 2461 413 291 49 1 7 53 209 u gerufen 928 156 94 16 2 7 exp1 1536.17692307692 742.088807821004 0.707692307692308 0.455700129100934 -0.535214813767579 exp1-ditra-p adj
801 21 BTN1 602 1 123 liste2 VP4 Block1 2 1 35 35 87 I trans p Auf den Putz wurde ordentlich von ihm 999 999 35 35 i gehauen 56 9 6 1 2 7 35 87 s gehackt 21 4 8 1 1 7 35 139 u gestrichen 200 34 63 11 2 10 exp1 1536.17692307692 742.088807821004 0.707692307692308 0.455700129100934 -1.25884788078121 exp1-trans-p non_adj
803 23 BTN3 1489 1 321 liste2 VP4 Block1 2 1 51 51 103 I trans p Ins Schwarze wurde genau von der Psychologin 999 999 51 51 i getroffen 1523 256 191 32 2 9 51 103 s gezielt 123 21 20 3 1 7 51 155 u gestarrt 212 36 1 0 1 8 exp1 1536.17692307692 742.088807821004 0.707692307692308 0.455700129100934 -0.0635731499784354 exp1-trans-p non_adj
808 28 BTN1 412 1 132 liste2 VP4 Block1 2 1 19 19 71 I ditra p Sie wurde von ihm auf die Folter 999 999 19 19 i gespannt 174 29 116 19 1 8 19 71 s gedehnt 50 8 20 3 1 7 19 123 u gefesselt 74 12 35 6 2 9 exp1 1536.17692307692 742.088807821004 0.707692307692308 0.455700129100934 -1.51488192683817 exp1-ditra-p adj
810 30 BTN2 952 1 231 liste2 VP4 Block1 2 1 14 66 118 C ditra a 999 Er hat ihr vorsichtig die Schmuckschatulle NomS_DatO_AccO 1 66 14 c geöffnet 617 104 205 34 2 8 66 170 s geklappt 118 20 21 4 1 8 66 222 u geschätzt 314 53 95 16 1 9 exp1 1536.17692307692 742.088807821004 0.707692307692308 0.455700129100934 -0.787206216992064 exp1-ditra-a adj
811 31 BTN1 899 0 213 liste2 VP4 Block1 2 1 22 74 126 C ditra a 999 Sie hat ihm morgens den Bart NomS_DatO_AccO 1 74 22 c gestutzt 34 6 4 1 1 8 74 178 s getrimmt 2 0 0 0 1 8 74 230 u gefärbt 53 9 21 4 1 7 exp1 1536.17692307692 742.088807821004 0.707692307692308 0.455700129100934 -0.858626240365848 exp1-ditra-a adj
816 36 BTN1 2332 1 123 liste2 VP4 Block1 2 1 27 27 79 I ditra p Ihm wurden von der Frau die Krallen 999 999 27 27 i gezeigt 3142 528 464 78 1 7 27 79 s gedeutet 284 48 32 5 2 8 27 131 u genehmigt 138 23 59 10 2 9 exp1 1536.17692307692 742.088807821004 0.707692307692308 0.455700129100934 1.07240948594799 exp1-ditra-p adj
818 38 BTN1 1106 0 321 liste2 VP4 Block1 2 1 43 43 95 I trans p Frische Luft wurde nach Stunden von ihm 999 999 43 43 i geschnappt 30 5 2 0 1 10 43 95 s gefangen 427 72 66 11 2 8 43 147 u geatmet 172 29 5 1 2 7 exp1 1536.17692307692 742.088807821004 0.707692307692308 0.455700129100934 -0.579683884924841 exp1-trans-p non_adj
819 39 BTN2 884 1 231 liste2 VP4 Block1 2 1 6 58 110 C ditra a 999 Sie hat der Nachbarin die Blumen NomS_DatO_AccO 1 58 6 c gegossen 65 11 10 2 2 8 58 162 s gewässert 4 1 3 1 2 9 58 214 u gepflegt 256 43 74 12 1 8 exp1 1536.17692307692 742.088807821004 0.707692307692308 0.455700129100934 -0.87883945452824 exp1-ditra-a adj
821 41 BTN1 867 1 132 liste2 VP4 Block1 2 1 48 48 48 I trans a 999 Sie ist mutig ins kalte Wasser NomS_PO 4 48 48 i gesprungen 438 74 17 3 2 10 48 100 s gegangen 7302 1227 437 73 2 8 48 152 u gerutscht 101 17 9 2 1 9 exp1 1536.17692307692 742.088807821004 0.707692307692308 0.455700129100934 -0.901747763912284 exp1-trans-a adj
826 46 BTN1 1457 1 132 liste2 VP4 Block1 2 1 16 16 16 I ditra a 999 Er hat sie aus der Bahn NomS_AccO_PO 2 16 16 i geschleudert 92 15 31 5 2 12 16 68 s geschmettert 11 2 1 0 2 12 16 120 u gelenkt 212 36 50 8 1 7 exp1 1536.17692307692 742.088807821004 0.707692307692308 0.455700129100934 -0.106694673524871 exp1-ditra-a adj
829 49 BTN3 1416 1 312 liste2 VP4 Block1 2 1 40 40 40 I trans a 999 Der Teufel hat das kleine Kind NomS_AccO 5 40 40 i geritten 128 22 18 3 2 8 40 92 s gejagt 166 28 29 5 1 6 40 144 u geärgert 97 16 16 3 2 8 exp1 1536.17692307692 742.088807821004 0.707692307692308 0.455700129100934 -0.161944125568742 exp1-trans-a adj
830 50 BTN1 1338 1 132 liste2 VP4 Block1 2 1 8 8 8 I ditra a 999 Er hat es an den Nagel NomS_AccO_PO 2 8 8 i gehängt 335 56 26 4 1 7 8 60 s gebaumelt 27 5 2 0 2 9 8 112 u gesteckt 396 67 56 9 1 8 exp1 1536.17692307692 742.088807821004 0.707692307692308 0.455700129100934 -0.26705283921318 exp1-ditra-a adj
833 53 BTN1 2037 1 123 liste2 VP4 Block1 2 1 11 11 63 I ditra p Ihm wurde von ihr auf die Finger 999 999 11 11 i geklopft 138 23 8 1 1 8 11 63 s gehämmert 27 5 3 1 2 9 11 115 u geleuchtet 140 24 1 0 2 10 exp1 1536.17692307692 742.088807821004 0.707692307692308 0.455700129100934 0.67488294075428 exp1-ditra-p adj
835 55 BTN1 969 0 312 liste2 VP4 Block1 2 1 17 69 173 C ditra p Der Frau wurde von ihm das Fenster 999 999 69 17 c geschlossen 1264 212 362 61 2 11 69 173 s gekippt 62 10 6 1 1 7 69 225 u gebaut 830 139 311 52 1 6 exp1 1536.17692307692 742.088807821004 0.707692307692308 0.455700129100934 -0.76429790760802 exp1-ditra-p adj
837 57 BTN2 1421 1 231 liste2 VP4 Block1 2 1 38 90 142 C trans a 999 Die abhängige Frau hat die Tabletten NomS_AccO 5 90 38 c genommen 4867 818 763 128 2 8 90 194 s gefordert 1652 278 376 63 2 9 90 246 u gelassen 5577 937 106 18 2 8 exp1 1536.17692307692 742.088807821004 0.707692307692308 0.455700129100934 -0.155206387514612 exp1-trans-a adj
839 59 BTN1 1275 0 231 liste2 VP4 Block1 2 1 3 3 55 I ditra p Ihr wurde von ihm kräftig das Genick 999 999 3 3 i gebrochen 361 61 43 7 2 9 3 55 s geteilt 687 115 98 16 1 7 3 107 u geküsst 184 31 21 4 1 7 exp1 1536.17692307692 742.088807821004 0.707692307692308 0.455700129100934 -0.351948338695226 exp1-ditra-p adj
841 61 BTN1 1587 0 312 liste2 VP4 Block1 2 1 9 61 165 C ditra p Ihr wurde von ihm der schwere Karton 999 999 61 9 c gehoben 685 115 23 4 2 7 61 165 s geschleppt 137 23 20 3 1 10 61 217 u geschaukelt 46 8 1 0 2 11 exp1 1536.17692307692 742.088807821004 0.707692307692308 0.455700129100934 0.0684865158825247 exp1-ditra-p adj
845 65 BTN1 1817 0 231 liste2 VP4 Block1 2 1 30 82 134 C trans a 999 Der talentierte Musiker hat das Saxophon NomS_AccO 5 82 30 c geblasen 85 14 14 2 2 8 82 186 s gepustet 10 2 2 0 2 8 82 238 u geputzt 64 11 15 3 1 7 exp1 1536.17692307692 742.088807821004 0.707692307692308 0.455700129100934 0.378422466372533 exp1-trans-a adj
847 2 BTN1 589 1 123 liste2 VP4 Block2 2 2 34 86 138 C trans a 999 Der Regenschirm hat lange am Haken NomS_PO 4 86 34 c gehangen 515 87 3 1 2 8 86 190 s gependelt 20 3 0 0 2 9 86 242 u gewackelt 0 0 0 0 2 9 exp1 1536.17692307692 742.088807821004 0.707692307692308 0.455700129100934 -1.27636599972195 exp1-trans-a adj
848 3 BTN2 2508 1 213 liste2 VP4 Block2 2 2 47 47 99 I trans p Der Rahmen wurde von dem ehrgeizigen Redner 999 999 47 47 i gesprengt 85 14 23 4 1 9 47 99 s geknackt 23 4 4 1 1 8 47 151 u gestaltet 324 54 96 16 2 9 exp1 1536.17692307692 742.088807821004 0.707692307692308 0.455700129100934 1.30957786545338 exp1-trans-p non_adj
851 6 BTN1 783 1 132 liste2 VP4 Block2 2 2 21 73 177 C ditra p Der Dolch wurde von ihm ins Herz 999 999 73 21 c gestoßen 602 101 84 14 2 8 73 177 s gebohrt 48 8 6 1 1 7 73 229 u gefügt 235 39 10 2 1 6 exp1 1536.17692307692 742.088807821004 0.707692307692308 0.455700129100934 -1.01494176322168 exp1-ditra-p adj
856 11 BTN1 1795 1 123 liste2 VP4 Block2 2 2 39 39 91 I trans p Das Feld wurde nach Tagen von ihr 999 999 39 39 i geräumt 179 30 52 9 1 7 39 91 s geleert 131 22 7 1 1 7 39 143 u gekehrt 270 45 16 3 1 7 exp1 1536.17692307692 742.088807821004 0.707692307692308 0.455700129100934 0.348776418934358 exp1-trans-p non_adj
857 12 BTN2 1435 1 213 liste2 VP4 Block2 2 2 18 70 122 C ditra a 999 Er hat der Oma den Wagen NomS_DatO_AccO 1 70 18 c geschoben 367 62 56 9 2 9 70 174 s gerollt 197 33 14 2 1 7 70 226 u geordnet 143 24 44 7 2 8 exp1 1536.17692307692 742.088807821004 0.707692307692308 0.455700129100934 -0.136340720963046 exp1-ditra-a adj
860 15 BTN3 1451 1 312 liste2 VP4 Block2 2 2 4 4 4 I ditra a 999 Sie hat ihm aus der Hand NomS_DatO_PO 3 4 4 i gefressen 100 17 15 3 2 9 4 56 s geschlungen 27 5 3 1 2 11 4 108 u gewischt 89 15 5 1 1 8 exp1 1536.17692307692 742.088807821004 0.707692307692308 0.455700129100934 -0.114779959189828 exp1-ditra-a adj
861 16 BTN2 1055 1 231 liste2 VP4 Block2 2 2 37 89 193 C trans p Das miefendes Zimmer wurde nie von ihr 999 999 89 37 c gelüftet 22 4 6 1 2 8 89 193 s getrocknet 46 8 11 2 2 10 89 245 u gemietet 51 9 12 2 2 8 exp1 1536.17692307692 742.088807821004 0.707692307692308 0.455700129100934 -0.648408813076973 exp1-trans-p non_adj
862 17 BTN2 623 1 231 liste2 VP4 Block2 2 2 15 15 67 I ditra p Ihr wurde von ihm nicht das Wasser 999 999 15 15 i gereicht 616 103 35 6 1 8 15 67 s gegeben 10290 1729 1186 199 2 7 15 119 u geprüft 460 77 131 22 1 7 exp1 1536.17692307692 742.088807821004 0.707692307692308 0.455700129100934 -1.23054938095386 exp1-ditra-p adj
864 19 BTN2 588 1 213 liste2 VP4 Block2 2 2 28 28 28 I ditra a 999 Sie hat ihn in die Knie NomS_AccO_PO 2 28 28 i gezwungen 668 112 289 49 2 9 28 80 s geboten 1155 194 90 15 2 7 28 132 u gebeugt 172 29 33 6 1 7 exp1 1536.17692307692 742.088807821004 0.707692307692308 0.455700129100934 -1.27771354733277 exp1-ditra-a adj
867 22 BTN2 1135 0 312 liste2 VP4 Block2 2 2 29 81 185 C trans p Der Postbote wurde von dem Hund bereits 999 999 81 29 c gebissen 127 21 18 3 2 8 81 185 s gezwickt 5 1 0 0 1 8 81 237 u gerochen 135 23 6 1 2 8 exp1 1536.17692307692 742.088807821004 0.707692307692308 0.455700129100934 -0.540605004210883 exp1-trans-p non_adj
868 23 BTN2 995 0 321 liste2 VP4 Block2 2 2 23 23 75 I ditra p Ihr wurde von ihm auf die Zehen 999 999 23 23 i getreten 1686 283 176 30 2 8 23 75 s getrampelt 11 2 0 0 2 10 23 127 u gerast 76 13 11 2 1 6 exp1 1536.17692307692 742.088807821004 0.707692307692308 0.455700129100934 -0.72926166972654 exp1-ditra-p adj
871 26 BTN2 550 1 213 liste2 VP4 Block2 2 2 20 20 20 I ditra a 999 Er ist der Geliebten aufs Dach NomS_DatO_PO 3 20 20 i gestiegen 1242 209 289 49 2 9 20 72 s geklettert 112 19 10 2 2 10 20 124 u gefolgt 1133 190 101 17 1 7 exp1 1536.17692307692 742.088807821004 0.707692307692308 0.455700129100934 -1.32892035654417 exp1-ditra-a adj
876 31 BTN2 1247 1 231 liste2 VP4 Block2 2 2 13 65 169 C ditra p Der Arm wurde von ihm um sie 999 999 65 13 c gelegt 1509 2054 269 45 1 6 65 169 s gemacht 8089 1359 1762 296 1 7 65 221 u geworfen 902 152 115 19 2 8 exp1 1536.17692307692 742.088807821004 0.707692307692308 0.455700129100934 -0.389679671798357 exp1-ditra-p adj
877 32 BTN2 807 1 213 liste2 VP4 Block2 2 2 45 97 201 C trans p Die neuen Pflanzenkeime wurden bereits von ihnen 999 999 97 45 c gesetzt 2208 371 210 35 1 7 97 201 s gesät 33 6 12 2 1 5 97 253 u gewollt 10446 1755 56 9 1 7 exp1 1536.17692307692 742.088807821004 0.707692307692308 0.455700129100934 -0.982600620561852 exp1-trans-p non_adj
879 34 BTN3 1135 1 312 liste2 VP4 Block2 2 2 44 44 44 I trans a 999 Sie hat nach dem Unfall Sterne NomS_AccO 5 44 44 i gesehen 6987 1174 917 154 2 7 44 96 s gesichtet 19 3 8 1 2 9 44 148 u gefunden 4687 787 833 140 2 8 exp1 1536.17692307692 742.088807821004 0.707692307692308 0.455700129100934 -0.540605004210883 exp1-trans-a adj
883 38 BTN1 1709 1 132 liste2 VP4 Block2 2 2 7 7 59 I ditra p Ihm wurde von ihr in die Karten 999 999 7 7 i geguckt 27 5 6 1 1 7 7 59 s gespäht 19 3 0 0 1 7 7 111 u gemalt 125 21 35 6 1 6 exp1 1536.17692307692 742.088807821004 0.707692307692308 0.455700129100934 0.232887324403312 exp1-ditra-p adj
888 43 BTN1 1442 1 123 liste2 VP4 Block2 2 2 5 57 161 C ditra p Dem Patienten wurde von ihr der Puls 999 999 57 5 c gefühlt 859 144 34 6 1 7 57 161 s gespürt 457 77 21 4 1 7 57 213 u geregelt 123 21 46 8 2 8 exp1 1536.17692307692 742.088807821004 0.707692307692308 0.455700129100934 -0.126907887687263 exp1-ditra-p adj
890 45 BTN1 2431 1 123 liste2 VP4 Block2 2 2 36 36 36 I trans a 999 Das junge Mädchen hat nach Blut NomS_PO 4 36 36 i gelechzt 3 1 0 0 1 8 36 88 s gegiert 7 1 0 0 1 7 36 140 u geschielt 15 3 1 0 1 9 exp1 1536.17692307692 742.088807821004 0.707692307692308 0.455700129100934 1.20581669941977 exp1-trans-a adj
893 48 BTN3 1243 1 312 liste2 VP4 Block2 2 2 26 78 130 C ditra a 999 Er hat ihr wütend die Tür NomS_DatO_PO 3 78 26 c gewiesen 835 140 27 5 2 8 78 182 s geschildert 265 45 69 12 2 11 78 234 u geliefert 586 98 119 20 2 9 exp1 1536.17692307692 742.088807821004 0.707692307692308 0.455700129100934 -0.395069862241662 exp1-ditra-a adj
894 49 BTN1 1458 1 123 liste2 VP4 Block2 2 2 2 54 106 C ditra a 999 Sie hat den Brief zur Post NomS_AccO_PO 2 54 2 c gebracht 3766 633 835 140 1 8 54 158 s geschafft 1479 248 505 85 1 9 54 210 u gepackt 188 32 41 7 1 7 exp1 1536.17692307692 742.088807821004 0.707692307692308 0.455700129100934 -0.105347125914045 exp1-ditra-a adj
898 53 BTN2 2162 0 312 liste2 VP4 Block2 2 2 31 31 83 I trans p Die Schulbank wurde gemeinsam von den Jungs 999 999 31 31 i gedrückt 355 60 34 6 1 8 31 83 s gepresst 76 13 23 4 1 8 31 135 u genutzt 442 74 120 20 1 7 exp1 1536.17692307692 742.088807821004 0.707692307692308 0.455700129100934 0.843326392107546 exp1-trans-p non_adj
900 55 BTN2 762 1 231 liste2 VP4 Block2 2 2 50 102 154 C trans a 999 Sie haben stundenlang zu klassischem Swing NomS_PO 4 102 50 c getanzt 189 32 26 4 1 7 102 206 s gesungen 438 74 46 8 2 8 102 258 u geredet 906 152 68 11 2 7 exp1 1536.17692307692 742.088807821004 0.707692307692308 0.455700129100934 -1.04324026304903 exp1-trans-a adj
903 58 BTN2 2143 1 213 liste2 VP4 Block2 2 2 42 94 146 C trans a 999 Sie hat Wäsche durch das Haus NomS_AccO 5 94 42 c geschmissen 22 4 6 1 2 11 94 198 s geschwungen 111 19 7 1 2 11 94 250 u gefahren 2884 485 228 38 2 8 exp1 1536.17692307692 742.088807821004 0.707692307692308 0.455700129100934 0.817722987501849 exp1-trans-a adj
905 60 BTN3 1243 1 312 liste2 VP4 Block2 2 2 52 52 52 I trans a 999 Der Mann hat schnell die Notbremse NomS_AccO 5 52 52 i gezogen 1693 284 301 51 2 7 52 104 s gelöst 875 147 258 43 1 6 52 156 u gesichert 684 115 243 41 2 9 exp1 1536.17692307692 742.088807821004 0.707692307692308 0.455700129100934 -0.395069862241662 exp1-trans-a adj
908 63 BTN3 880 1 312 liste2 VP4 Block2 2 2 12 12 12 I ditra a 999 Er hat ihr nie ein Haar NomS_DatO_AccO 1 12 12 i gekrümmt 32 5 16 3 1 8 12 64 s gebogen 59 10 4 1 2 7 12 116 u gerupft 12 2 3 1 1 7 exp1 1536.17692307692 742.088807821004 0.707692307692308 0.455700129100934 -0.884229644971545 exp1-ditra-a adj
910 65 BTN2 1348 1 231 liste2 VP4 Block2 2 2 10 62 114 C ditra a 999 Sie hat ihm wieder neue Klamotten NomS_DatO_AccO 1 62 10 c gekauft 740 124 119 20 1 7 62 166 s gehandelt 1321 222 141 24 2 9 62 218 u gestrickt 8 1 3 1 1 9 exp1 1536.17692307692 742.088807821004 0.707692307692308 0.455700129100934 -0.253577363104919 exp1-ditra-a adj
912 2 BTN1 1247 1 123 liste2 VP4 Block3 2 3 17 17 69 I ditra p Er wurde von ihr sehr ins Herz 999 999 17 17 i geschlossen 1264 212 362 61 2 11 17 69 s gesperrt 112 19 66 11 1 8 17 121 u gezeichnet 336 56 48 8 2 10 exp1 1536.17692307692 742.088807821004 0.707692307692308 0.455700129100934 -0.389679671798357 exp1-ditra-p adj
915 5 BTN2 728 1 213 liste2 VP4 Block3 2 3 1 1 53 I ditra p Ihr Freund wurde von ihr zur Kasse 999 999 1 1 i gebeten 98 16 6 1 2 7 1 53 s gedrängt 267 45 54 9 1 8 1 105 u geholt 716 120 84 14 1 6 exp1 1536.17692307692 742.088807821004 0.707692307692308 0.455700129100934 -1.08905688181712 exp1-ditra-p adj
919 9 BTN1 1456 1 132 liste2 VP4 Block3 2 3 20 72 124 C ditra a 999 Er ist Pferden auf den Rücken NomS_DatO_PO 3 72 20 c gestiegen 1242 209 289 49 2 9 72 176 s gekrabbelt 5 1 0 0 2 10 72 228 u gefallen 1668 280 179 30 2 8 exp1 1536.17692307692 742.088807821004 0.707692307692308 0.455700129100934 -0.108042221135697 exp1-ditra-a adj
923 13 BTN3 944 1 312 liste2 VP4 Block3 2 3 46 46 46 I trans a 999 Er hat immer die zweite Geige NomS_AccO 5 46 46 i gespielt 1960 329 281 47 1 8 46 98 s gestimmt 773 130 52 9 1 8 46 150 u gehört 2278 383 666 112 1 6 exp1 1536.17692307692 742.088807821004 0.707692307692308 0.455700129100934 -0.797986597878673 exp1-trans-a adj
924 14 BTN3 1579 1 321 liste2 VP4 Block3 2 3 52 104 156 C trans a 999 Sie haben das Stahlseil noch fester NomS_AccO 5 104 52 c gezogen 1693 284 301 51 2 7 104 208 s gestrafft 34 6 6 1 1 9 104 260 u gesichert 684 115 243 41 2 9 exp1 1536.17692307692 742.088807821004 0.707692307692308 0.455700129100934 0.0577061349959157 exp1-trans-a adj
928 18 BTN3 1184 1 321 liste2 VP4 Block3 2 3 6 6 6 I ditra a 999 Er hat mächtig Öl ins Feuer NomS_AccO_PO 2 6 6 i gegossen 65 11 10 2 2 8 6 58 s gesondert 5176 870 11 2 2 9 6 110 u gefüllt 258 43 58 10 1 7 exp1 1536.17692307692 742.088807821004 0.707692307692308 0.455700129100934 -0.474575171280403 exp1-ditra-a adj
930 20 BTN3 3546 0 231 liste2 VP4 Block3 2 3 49 49 101 I trans p Schmiere wurde heimlich von dem kleinen Jungen 999 999 49 49 i gestanden 6771 1138 75 13 2 9 49 101 s gehockt 78 13 0 0 1 7 49 153 u getrunken 474 80 82 14 2 9 exp1 1536.17692307692 742.088807821004 0.707692307692308 0.455700129100934 2.7083322854909 exp1-trans-p non_adj
931 21 BTN3 982 1 321 liste2 VP4 Block3 2 3 30 30 30 I trans a 999 Sie haben beide ins gleiche Horn NomS_PO 4 30 30 i geblasen 85 14 14 2 2 8 30 82 s gehaucht 24 4 0 0 1 8 30 134 u geseufzt 112 19 2 0 1 8 exp1 1536.17692307692 742.088807821004 0.707692307692308 0.455700129100934 -0.74677978866728 exp1-trans-a adj
934 24 BTN3 1026 1 321 liste2 VP4 Block3 2 3 23 75 179 C ditra p Ihm wurde von ihr in die Hacken 999 999 75 23 c getreten 1686 283 176 30 2 8 75 179 s gestampft 50 8 3 1 1 9 75 231 u gehüpft 47 8 0 0 1 7 exp1 1536.17692307692 742.088807821004 0.707692307692308 0.455700129100934 -0.687487693790931 exp1-ditra-p adj
936 26 BTN2 616 1 231 liste2 VP4 Block3 2 3 38 38 38 I trans a 999 Sie hat den Mund zu voll NomS_AccO 5 38 38 i genommen 4867 818 763 128 2 8 38 90 s getan 3421 575 656 110 1 5 38 142 u gelassen 5577 937 106 18 2 8 exp1 1536.17692307692 742.088807821004 0.707692307692308 0.455700129100934 -1.23998221422964 exp1-trans-a adj
939 29 BTN2 860 1 213 liste2 VP4 Block3 2 3 14 14 14 I ditra a 999 Sie hat der Freundin die Augen NomS_DatO_AccO 1 14 14 i geöffnet 617 104 205 34 2 8 14 66 s geklärt 259 44 115 19 1 7 14 118 u gebessert 159 27 27 5 2 9 exp1 1536.17692307692 742.088807821004 0.707692307692308 0.455700129100934 -0.911180597188067 exp1-ditra-a adj
940 30 BTN3 1236 1 321 liste2 VP4 Block3 2 3 9 9 61 I ditra p Sie wurde von ihm in den Himmel 999 999 9 9 i gehoben 685 115 23 4 2 7 9 61 s gewuchtet 4 1 1 0 2 9 9 113 u geflogen 629 106 75 13 2 8 exp1 1536.17692307692 742.088807821004 0.707692307692308 0.455700129100934 -0.404502695517445 exp1-ditra-p adj
943 33 BTN3 1673 0 132 liste2 VP4 Block3 2 3 31 83 187 C trans p Alle ihre Pickel wurden von ihr wund 999 999 83 31 c gedrückt 355 60 34 6 1 8 83 187 s gekratzt 55 9 3 1 1 8 83 239 u gelegen 4362 733 120 20 2 7 exp1 1536.17692307692 742.088807821004 0.707692307692308 0.455700129100934 0.184375610413571 exp1-trans-p non_adj
947 37 BTN1 1362 1 132 liste2 VP4 Block3 2 3 28 80 132 C ditra a 999 Er hat das Mädchen zur Prostitution NomS_AccO_PO 2 80 28 c gezwungen 668 112 289 49 2 9 80 184 s genötigt 108 18 45 8 2 8 80 236 u geladen 269 45 70 12 2 7 exp1 1536.17692307692 742.088807821004 0.707692307692308 0.455700129100934 -0.234711696553353 exp1-ditra-a adj
950 40 BTN2 555 1 231 liste2 VP4 Block3 2 3 25 25 77 I ditra p Ihm wurde von ihr gründlich der Kopf 999 999 25 25 i gewaschen 118 20 34 6 2 9 25 77 s gereinigt 66 11 23 4 2 9 25 129 u gemessen 294 49 131 22 2 8 exp1 1536.17692307692 742.088807821004 0.707692307692308 0.455700129100934 -1.32218261849003 exp1-ditra-p adj
951 41 BTN2 984 1 231 liste2 VP4 Block3 2 3 7 59 163 C ditra p Für ihn wurde von ihr nach Autos 999 999 59 7 c geguckt 27 5 6 1 1 7 59 163 s gespäht 19 3 0 0 1 7 59 215 u gehorcht 38 6 7 1 1 8 exp1 1536.17692307692 742.088807821004 0.707692307692308 0.455700129100934 -0.744084693445628 exp1-ditra-p adj
952 42 BTN2 490 1 231 liste2 VP4 Block3 2 3 44 96 148 C trans a 999 Ich habe ihren Bruder nie zuvor NomS_AccO 5 96 44 c gesehen 6987 1174 917 154 2 7 96 200 s gefunden 4687 787 833 140 2 8 96 252 u gerettet 427 72 150 25 2 8 exp1 1536.17692307692 742.088807821004 0.707692307692308 0.455700129100934 -1.40977321319373 exp1-trans-a adj
954 44 BTN2 591 1 231 liste2 VP4 Block3 2 3 15 67 171 C ditra p Dem Mann wurde von ihr der Brotkorb 999 999 67 15 c gereicht 616 103 35 6 1 8 67 171 s gegeben 10290 1729 1186 199 2 7 67 223 u gestattet 264 44 119 20 2 9 exp1 1536.17692307692 742.088807821004 0.707692307692308 0.455700129100934 -1.27367090450029 exp1-ditra-p adj
955 45 BTN1 2031 0 231 liste2 VP4 Block3 2 3 12 64 116 C ditra a 999 Die Natur hat uns die Banane NomS_DatO_AccO 1 64 12 c gekrümmt 32 5 16 3 1 8 64 168 s gebogen 59 10 4 1 2 7 64 220 u gezeugt 110 18 14 2 1 7 exp1 1536.17692307692 742.088807821004 0.707692307692308 0.455700129100934 0.666797655089324 exp1-ditra-a adj
957 47 BTN2 550 1 231 liste2 VP4 Block3 2 3 22 22 22 I ditra a 999 Sie hat dem Jungen die Flügel NomS_DatO_AccO 1 22 22 i gestutzt 34 6 4 1 1 8 22 74 s gekürzt 78 13 45 8 1 7 22 126 u gekämmt 27 5 8 1 1 7 exp1 1536.17692307692 742.088807821004 0.707692307692308 0.455700129100934 -1.32892035654417 exp1-ditra-a adj
958 48 BTN3 1151 1 312 liste2 VP4 Block3 2 3 39 91 195 C trans p Das Zimmer wurde letztendlich von dem Mädchen 999 999 91 39 c geräumt 179 30 52 9 1 7 91 195 s gewechselt 248 42 32 5 2 10 91 247 u gemeint 2991 503 270 45 1 7 exp1 1536.17692307692 742.088807821004 0.707692307692308 0.455700129100934 -0.519044242437665 exp1-trans-p non_adj
959 49 BTN3 877 1 312 liste2 VP4 Block3 2 3 4 56 108 C ditra a 999 Die Katze hat Mäuse zum Frühstück NomS_AccO_PO 2 56 4 c gefressen 100 17 15 3 2 9 56 160 s gegessen 400 67 44 7 2 8 56 212 u gezählt 504 85 61 10 1 7 exp1 1536.17692307692 742.088807821004 0.707692307692308 0.455700129100934 -0.888272287804023 exp1-ditra-a adj
961 51 BTN1 1446 1 132 liste2 VP4 Block3 2 3 36 88 140 C trans a 999 Der durstige Maratonläufer hat nach Wasser NomS_PO 4 88 36 c gelechzt 3 1 0 0 1 8 88 192 s gegiert 7 1 0 0 1 7 88 244 u gewühlt 36 6 0 0 1 7 exp1 1536.17692307692 742.088807821004 0.707692307692308 0.455700129100934 -0.121517697243959 exp1-trans-a adj
962 52 BTN2 889 1 231 liste2 VP4 Block3 2 3 41 41 93 I trans p Mächtig Schaum wurde von der jungen Frau 999 999 41 41 i geschlagen 1331 224 199 33 2 10 41 93 s geprügelt 23 4 4 1 2 9 41 145 u gebildet 907 152 121 20 2 8 exp1 1536.17692307692 742.088807821004 0.707692307692308 0.455700129100934 -0.87210171647411 exp1-trans-p non_adj
967 57 BTN1 2062 1 132 liste2 VP4 Block3 2 3 47 99 203 C trans p Die maroden Häuser wurden von den Bauarbeitern 999 999 99 47 c gesprengt 85 14 23 4 1 9 99 203 s gestürzt 349 59 67 11 1 8 99 255 u gemeldet 744 125 189 32 2 8 exp1 1536.17692307692 742.088807821004 0.707692307692308 0.455700129100934 0.708571631024933 exp1-trans-p non_adj
977 2 BTN1 1190 1 132 liste2 VP4 Block4 2 4 29 29 81 I trans p In den sauren Apfel wurde von ihm 999 999 29 29 i gebissen 127 21 18 3 2 8 29 81 s gespuckt 40 7 5 1 1 8 29 133 u geschnitten 176 30 28 5 2 11 exp1 1536.17692307692 742.088807821004 0.707692307692308 0.455700129100934 -0.466489885615446 exp1-trans-p non_adj
978 3 BTN2 1597 1 231 liste2 VP4 Block4 2 4 21 21 73 I ditra p Er wurde von ihr vor den Kopf 999 999 21 21 i gestoßen 602 101 84 14 2 8 21 73 s gerammt 36 6 14 2 1 7 21 125 u gesenkt 269 45 78 13 1 7 exp1 1536.17692307692 742.088807821004 0.707692307692308 0.455700129100934 0.0819619919907859 exp1-ditra-p adj
981 6 BTN3 1385 1 321 liste2 VP4 Block4 2 4 18 18 18 I ditra a 999 Er hat die Frau aufs Abstellgleis NomS_AccO_PO 2 18 18 i geschoben 367 62 56 9 2 9 18 70 s gerückt 206 35 57 10 1 7 18 122 u gebunden 343 58 196 33 2 8 exp1 1536.17692307692 742.088807821004 0.707692307692308 0.455700129100934 -0.203718101504352 exp1-ditra-a adj
984 9 BTN2 965 0 123 liste2 VP4 Block4 2 4 43 95 199 C trans p Nach Fliegen wurde gierig von dem Frosch 999 999 95 43 c geschnappt 30 5 2 0 1 10 95 199 s gehascht 3 1 0 0 1 8 95 251 u geschaut 319 54 8 1 1 8 exp1 1536.17692307692 742.088807821004 0.707692307692308 0.455700129100934 -0.769688098051324 exp1-trans-p non_adj
986 11 BTN1 779 1 123 liste2 VP4 Block4 2 4 10 10 10 I ditra a 999 Er hat die Katze im Sack NomS_AccO_PO 2 10 10 i gekauft 740 124 119 20 1 7 10 62 s gehandelt 1321 222 141 24 2 9 10 114 u getragen 1984 333 235 39 2 8 exp1 1536.17692307692 742.088807821004 0.707692307692308 0.455700129100934 -1.02033195366498 exp1-ditra-a adj
990 15 BTN3 1578 1 312 liste2 VP4 Block4 2 4 27 79 183 C ditra p Dem Touristen wurde von ihr der Weg 999 999 79 27 c gezeigt 3142 528 464 78 1 7 79 183 s gedeutet 284 48 32 5 2 8 79 235 u geflutet 5 1 1 0 2 8 exp1 1536.17692307692 742.088807821004 0.707692307692308 0.455700129100934 0.0563585873850896 exp1-ditra-p adj
993 18 BTN1 740 1 132 liste2 VP4 Block4 2 4 34 34 34 I trans a 999 Er hat lange an der Strippe NomS_PO 4 34 34 i gehangen 515 87 3 1 2 8 34 86 s gependelt 20 3 0 0 2 9 34 138 u gesprochen 3598 605 616 103 2 10 exp1 1536.17692307692 742.088807821004 0.707692307692308 0.455700129100934 -1.0728863104872 exp1-trans-a adj
995 20 BTN2 661 1 231 liste2 VP4 Block4 2 4 5 5 57 I ditra p Ihm wurde von ihr auf den Zahn 999 999 5 5 i gefühlt 859 144 34 6 1 7 5 57 s gespürt 457 77 21 4 1 7 5 109 u gescheint 2045 344 1 0 1 9 exp1 1536.17692307692 742.088807821004 0.707692307692308 0.455700129100934 -1.17934257174247 exp1-ditra-p adj
997 22 BTN3 1129 1 312 liste2 VP4 Block4 2 4 42 42 42 I trans a 999 Er hat ganz alleine den Laden NomS_AccO 5 42 42 i geschmissen 22 4 6 1 2 11 42 94 s geschwungen 111 19 7 1 2 11 42 146 u gezahlt 566 95 125 21 1 7 exp1 1536.17692307692 742.088807821004 0.707692307692308 0.455700129100934 -0.54869028987584 exp1-trans-a adj
1000 25 BTN2 985 1 231 liste2 VP4 Block4 2 4 3 55 159 C ditra p Der Arm wurde ihm von dem Aufprall 999 999 55 3 c gebrochen 361 61 43 7 2 9 55 159 s gestaucht 5 1 1 0 1 9 55 211 u gewirbelt 39 7 2 0 2 9 exp1 1536.17692307692 742.088807821004 0.707692307692308 0.455700129100934 -0.742737145834802 exp1-ditra-p adj
1002 27 BTN1 901 1 132 liste2 VP4 Block4 2 4 2 2 2 I ditra a 999 Er hat sie unter die Haube NomS_AccO_PO 2 2 2 i gebracht 3766 633 835 140 1 8 2 54 s geführt 2518 423 713 120 1 7 2 106 u geschafft 1479 248 505 85 1 9 exp1 1536.17692307692 742.088807821004 0.707692307692308 0.455700129100934 -0.855931145144196 exp1-ditra-a adj
1003 28 BTN2 1099 1 213 liste2 VP4 Block4 2 4 11 63 167 C ditra p Ihr wurde von ihm an die Tür 999 999 63 11 c geklopft 138 23 8 1 1 8 63 167 s gepocht 52 9 4 1 1 7 63 219 u gepinselt 8 1 1 0 2 9 exp1 1536.17692307692 742.088807821004 0.707692307692308 0.455700129100934 -0.589116718200624 exp1-ditra-p adj
1005 30 BTN1 1503 1 132 liste2 VP4 Block4 2 4 16 68 120 C ditra a 999 Sie hat Konfetti in die Luft NomS_AccO_PO 2 68 16 c geschleudert 92 15 31 5 2 12 68 172 s geschmettert 11 2 1 0 2 12 68 224 u gestapelt 30 5 7 1 2 9 exp1 1536.17692307692 742.088807821004 0.707692307692308 0.455700129100934 -0.0447074834268697 exp1-ditra-a adj
1006 31 BTN3 1939 1 321 liste2 VP4 Block4 2 4 37 37 89 I trans p Der Schleier wurde endlich von der Frau 999 999 37 37 i gelüftet 22 4 6 1 2 8 37 89 s gerafft 21 4 1 0 1 7 37 141 u gestreift 66 11 9 2 1 9 exp1 1536.17692307692 742.088807821004 0.707692307692308 0.455700129100934 0.54282327489332 exp1-trans-p non_adj
1011 36 BTN3 1562 1 312 liste2 VP4 Block4 2 4 51 103 207 C trans p Paul wurde von ihm beim Kickboxen stark 999 999 103 51 c getroffen 1523 256 191 32 2 9 103 207 s gefährdet 278 47 167 28 2 9 103 259 u gefürchtet 346 58 26 4 2 10 exp1 1536.17692307692 742.088807821004 0.707692307692308 0.455700129100934 0.0347978256118716 exp1-trans-p non_adj
1012 37 BTN1 986 1 123 liste2 VP4 Block4 2 4 50 50 50 I trans a 999 Er hat jahrelang nach ihrer Pfeife NomS_PO 4 50 50 i getanzt 189 32 26 4 1 7 50 102 s gesteppt 0 0 0 0 1 8 50 154 u gesucht 2892 486 596 100 1 7 exp1 1536.17692307692 742.088807821004 0.707692307692308 0.455700129100934 -0.741389598223976 exp1-trans-a adj
1013 38 BTN1 886 1 132 liste2 VP4 Block4 2 4 48 100 152 C trans a 999 Der Passant ist schnell zur Seite NomS_PO 4 100 48 c gesprungen 438 74 17 3 2 10 100 204 s gegangen 7302 1227 437 73 2 8 100 256 u geflohen 136 23 20 3 2 8 exp1 1536.17692307692 742.088807821004 0.707692307692308 0.455700129100934 -0.876144359306588 exp1-trans-a adj
1015 40 BTN1 1235 1 132 liste2 VP4 Block4 2 4 13 13 65 I ditra p Die Angestellte wurde von ihm aufs Eis 999 999 13 13 i gelegt 1509 2054 269 45 1 6 13 65 s gestellt 4171 701 890 150 1 8 13 117 u gewählt 812 136 368 62 1 7 exp1 1536.17692307692 742.088807821004 0.707692307692308 0.455700129100934 -0.405850243128271 exp1-ditra-p adj
1020 45 BTN1 860 1 123 liste2 VP4 Block4 2 4 19 71 175 C ditra p Pferde wurden von ihm an den Wagen 999 999 71 19 c gespannt 174 29 116 19 1 8 71 175 s gekettet 9 2 6 1 2 8 71 227 u gewöhnt 158 27 97 16 1 7 exp1 1536.17692307692 742.088807821004 0.707692307692308 0.455700129100934 -0.911180597188067 exp1-ditra-p adj
1021 46 BTN1 759 1 132 liste2 VP4 Block4 2 4 40 92 144 C trans a 999 Sie hat täglich das junge Pferd NomS_AccO 5 92 40 c geritten 128 22 18 3 2 8 92 196 s gezügelt 18 3 5 1 2 8 92 248 u gemocht 3176 534 4 1 1 7 exp1 1536.17692307692 742.088807821004 0.707692307692308 0.455700129100934 -1.04728290588151 exp1-trans-a adj
1022 47 BTN3 1223 1 312 liste2 VP4 Block4 2 4 35 87 191 C trans p Auf den Tisch wurde kräftig von ihm 999 999 87 35 c gehauen 56 9 6 1 2 7 87 191 s getrommelt 136 23 8 1 2 10 87 243 u gemurmelt 148 25 0 0 2 9 exp1 1536.17692307692 742.088807821004 0.707692307692308 0.455700129100934 -0.422020814458184 exp1-trans-p non_adj
1026 51 BTN1 803 0 213 liste2 VP4 Block4 2 4 32 84 136 C trans a 999 Das Mädchen hat nach den Bonbons NomS_PO 4 84 32 c gegriffen 618 104 36 6 2 9 84 188 s gelangt 878 148 65 11 1 7 84 240 u getastet 64 11 0 0 2 8 exp1 1536.17692307692 742.088807821004 0.707692307692308 0.455700129100934 -0.987990811005156 exp1-trans-a adj
1029 54 BTN1 642 1 132 liste2 VP4 Block4 2 4 45 45 97 I trans p Aufs falsche Pferd wurde immer von ihr 999 999 45 45 i gesetzt 2208 371 210 35 1 7 45 97 s gelehnt 397 67 14 2 1 7 45 149 u gewollt 10446 1755 56 9 1 7 exp1 1536.17692307692 742.088807821004 0.707692307692308 0.455700129100934 -1.20494597634816 exp1-trans-p non_adj
1030 55 BTN1 729 1 123 liste2 VP4 Block4 2 4 8 60 112 C ditra a 999 Ich habe die Hemden auf Kleiderbügel NomS_AccO_PO 2 60 8 c gehängt 335 56 26 4 1 7 60 164 s gebaumelt 27 5 2 0 2 9 60 216 u gesteckt 396 67 56 9 1 8 exp1 1536.17692307692 742.088807821004 0.707692307692308 0.455700129100934 -1.08770933420629 exp1-ditra-a adj
1032 57 BTN1 1032 1 132 liste2 VP4 Block4 2 4 24 76 128 C ditra a 999 Der Hund hat die Schafe heimwärts NomS_AccO_PO 2 76 24 c getrieben 528 89 57 10 2 9 76 180 s geleitet 424 71 65 11 2 8 76 232 u gelockt 54 9 8 1 1 7 exp1 1536.17692307692 742.088807821004 0.707692307692308 0.455700129100934 -0.679402408125974 exp1-ditra-a adj
1037 62 BTN2 1118 1 213 liste2 VP4 Block4 2 4 26 26 26 I ditra a 999 Sie hat ihn in die Schranken NomS_AccO_PO 2 26 26 i gewiesen 835 140 27 5 2 8 26 78 s geschickt 348 58 118 20 1 9 26 130 u geneigt 200 34 65 11 1 7 exp1 1536.17692307692 742.088807821004 0.707692307692308 0.455700129100934 -0.563513313594927 exp1-ditra-a adj
1041 1 BTN2 1314 1 213 liste1 VP5 Block1 1 1 40 40 92 I trans p Das kleine Kind wurde mächtig vom Teufel 999 999 40 40 i geritten 128 22 18 3 2 8 40 92 s gejagt 166 28 29 5 1 6 40 144 u geärgert 97 16 16 3 2 8 exp1 2042.70384615385 758.438861444254 0.692307692307692 0.462428604046304 -0.960794446590217 exp1-trans-p non_adj
1045 5 BTN2 1691 0 132 liste1 VP5 Block1 1 1 43 43 43 I trans a 999 Nach Stunden hat er frische Luft NomS_AccO 5 43 43 i geschnappt 30 5 2 0 1 10 43 95 s gefangen 427 72 66 11 2 8 43 147 u geatmet 172 29 5 1 2 7 exp1 2042.70384615385 758.438861444254 0.692307692307692 0.462428604046304 -0.463720761201655 exp1-trans-a adj
1048 8 BTN2 1325 0 132 liste1 VP5 Block1 1 1 25 77 129 C ditra a 999 Er hat der Tochter die Haare NomS_DatO_AccO 1 77 25 c gewaschen 118 20 34 6 2 9 77 181 s gesäubert 31 5 7 1 2 9 77 233 u gebürstet 9 2 2 0 2 9 exp1 2042.70384615385 758.438861444254 0.692307692307692 0.462428604046304 -0.94629097035872 exp1-ditra-a adj
1051 11 BTN3 1668 1 312 liste1 VP5 Block1 1 1 32 32 84 I trans p Nach den Sternen wurde immer von ihr 999 999 32 32 i gegriffen 618 104 36 6 2 9 32 84 s gelangt 878 148 65 11 1 7 32 136 u gelebt 1659 279 120 20 1 6 exp1 2042.70384615385 758.438861444254 0.692307692307692 0.462428604046304 -0.494046211503875 exp1-trans-p non_adj
1056 16 BTN1 1270 1 123 liste1 VP5 Block1 1 1 46 98 202 C trans p In einer Popband wurde lange von ihr 999 999 98 46 c gespielt 1960 329 281 47 1 8 98 202 s gewirkt 855 144 46 8 1 7 98 254 u gedient 806 135 38 6 1 7 exp1 2042.70384615385 758.438861444254 0.692307692307692 0.462428604046304 -1.0188083515162 exp1-trans-p non_adj
1059 19 BTN3 1242 1 321 liste1 VP5 Block1 1 1 1 53 105 C ditra a 999 Sie hat ihre Schwester um Hilfe NomS_AccO_PO 2 53 1 c gebeten 98 16 6 1 2 7 53 157 s gefragt 2461 413 291 49 1 7 53 209 u gerufen 928 156 94 16 2 7 exp1 2042.70384615385 758.438861444254 0.692307692307692 0.462428604046304 -1.05572629101456 exp1-ditra-a adj
1061 21 BTN1 1180 1 132 liste1 VP5 Block1 1 1 48 48 100 I trans p Ins kalte Wasser wurde mutig von ihr 999 999 48 48 i gesprungen 438 74 17 3 2 10 48 100 s gegangen 7302 1227 437 73 2 8 48 152 u gerutscht 101 17 9 2 1 9 exp1 2042.70384615385 758.438861444254 0.692307692307692 0.462428604046304 -1.13747315704663 exp1-trans-p non_adj
1062 22 BTN1 1323 0 213 liste1 VP5 Block1 1 1 49 101 153 C trans a 999 Ich habe lange in der Schlange NomS_PO 4 101 49 c gestanden 6771 1138 75 13 2 9 101 205 s gewartet 989 166 70 12 2 8 101 257 u gelernt 720 121 180 30 1 7 exp1 2042.70384615385 758.438861444254 0.692307692307692 0.462428604046304 -0.948927966037174 exp1-trans-a adj
1067 27 BTN1 1788 1 132 liste1 VP5 Block1 1 1 3 3 3 I ditra a 999 Er hat ihr kräftig das Genick NomS_DatO_AccO 1 3 3 i gebrochen 361 61 43 7 2 9 3 55 s geteilt 687 115 98 16 1 7 3 107 u geküsst 184 31 21 4 1 7 exp1 2042.70384615385 758.438861444254 0.692307692307692 0.462428604046304 -0.335826470796641 exp1-ditra-a adj
1068 28 BTN3 1151 1 312 liste1 VP5 Block1 1 1 35 35 35 I trans a 999 Er hat ordentlich auf den Putz NomS_PO 4 35 35 i gehauen 56 9 6 1 2 7 35 87 s gehackt 21 4 8 1 1 7 35 139 u gestrichen 200 34 63 11 2 10 exp1 2042.70384615385 758.438861444254 0.692307692307692 0.462428604046304 -1.17570959438421 exp1-trans-a adj
1069 29 BTN2 2499 0 312 liste1 VP5 Block1 1 1 17 69 121 C ditra a 999 Er hat der Frau das Fenster NomS_DatO_AccO 1 69 17 c geschlossen 1264 212 362 61 2 11 69 173 s gekippt 62 10 6 1 1 7 69 225 u gebaut 830 139 311 52 1 6 exp1 2042.70384615385 758.438861444254 0.692307692307692 0.462428604046304 0.601625492893723 exp1-ditra-a adj
1070 30 BTN2 993 1 213 liste1 VP5 Block1 1 1 8 8 60 I ditra p Es wurde von ihm an den Nagel 999 999 8 8 i gehängt 335 56 26 4 1 7 8 60 s gebaumelt 27 5 2 0 2 9 8 112 u gesteckt 396 67 56 9 1 8 exp1 2042.70384615385 758.438861444254 0.692307692307692 0.462428604046304 -1.38403225298207 exp1-ditra-p adj
1075 35 BTN2 958 1 231 liste1 VP5 Block1 1 1 19 19 19 I ditra a 999 Er hat sie auf die Folter NomS_AccO_PO 2 19 19 i gespannt 174 29 116 19 1 8 19 71 s gedehnt 50 8 20 3 1 7 19 123 u gefesselt 74 12 35 6 2 9 exp1 2042.70384615385 758.438861444254 0.692307692307692 0.462428604046304 -1.43017967735501 exp1-ditra-a adj
1079 39 BTN1 2398 0 312 liste1 VP5 Block1 1 1 9 61 113 C ditra a 999 Er hat ihr den schweren Karton NomS_DatO_AccO 1 61 9 c gehoben 685 115 23 4 2 7 61 165 s geschleppt 137 23 20 3 1 10 61 217 u geschaukelt 46 8 1 0 2 11 exp1 2042.70384615385 758.438861444254 0.692307692307692 0.462428604046304 0.468457211131801 exp1-ditra-a adj
1082 42 BTN3 2284 1 312 liste1 VP5 Block1 1 1 41 93 145 C trans a 999 Sie hat ihn aus purer Notwehr NomS_AccO 5 93 41 c geschlagen 1331 224 199 33 2 10 93 197 s geohrfeigt 11 2 1 0 2 10 93 249 u geschützt 345 58 106 18 1 9 exp1 2042.70384615385 758.438861444254 0.692307692307692 0.462428604046304 0.318148457459928 exp1-trans-a adj
1084 44 BTN1 1477 1 123 liste1 VP5 Block1 1 1 16 16 68 I ditra p Sie wurde von ihm aus der Bahn 999 999 16 16 i geschleudert 92 15 31 5 2 12 16 68 s geschmettert 11 2 1 0 2 12 16 120 u gelenkt 212 36 50 8 1 7 exp1 2042.70384615385 758.438861444254 0.692307692307692 0.462428604046304 -0.745879298796223 exp1-ditra-p adj
1085 45 BTN3 1291 1 312 liste1 VP5 Block1 1 1 11 11 11 I ditra a 999 Sie hat ihm auf die Finger NomS_DatO_PO 3 11 11 i geklopft 138 23 8 1 1 8 11 63 s gehämmert 27 5 3 1 2 9 11 115 u geleuchtet 140 24 1 0 2 10 exp1 2042.70384615385 758.438861444254 0.692307692307692 0.462428604046304 -0.991119896892437 exp1-ditra-a adj
1086 46 BTN2 1594 1 231 liste1 VP5 Block1 1 1 6 58 162 C ditra p Der Nachbarin wurden von ihr die Blumen 999 999 58 6 c gegossen 65 11 10 2 2 8 58 162 s gewässert 4 1 3 1 2 9 58 214 u gepflegt 256 43 74 12 1 8 exp1 2042.70384615385 758.438861444254 0.692307692307692 0.462428604046304 -0.59161505160667 exp1-ditra-p adj
1087 47 BTN2 1033 1 213 liste1 VP5 Block1 1 1 51 51 51 I trans a 999 Die Psychologin hat genau ins Schwarze NomS_PO 4 51 51 i getroffen 1523 256 191 32 2 9 51 103 s gezielt 123 21 20 3 1 7 51 155 u gestarrt 212 36 1 0 1 8 exp1 2042.70384615385 758.438861444254 0.692307692307692 0.462428604046304 -1.33129233941299 exp1-trans-a adj
1088 48 BTN3 1900 1 321 liste1 VP5 Block1 1 1 30 82 186 C trans p Das Saxophon wurde von dem talentierten Musiker 999 999 82 30 c geblasen 85 14 14 2 2 8 82 186 s gepustet 10 2 2 0 2 8 82 238 u geputzt 64 11 15 3 1 7 exp1 2042.70384615385 758.438861444254 0.692307692307692 0.462428604046304 -0.188154712803222 exp1-trans-p non_adj
1090 50 BTN1 1319 1 132 liste1 VP5 Block1 1 1 22 74 178 C ditra p Ihm wurde von ihr morgens der Bart 999 999 74 22 c gestutzt 34 6 4 1 1 8 74 178 s getrimmt 2 0 0 0 1 8 74 230 u gefärbt 53 9 21 4 1 7 exp1 2042.70384615385 758.438861444254 0.692307692307692 0.462428604046304 -0.954201957394082 exp1-ditra-p adj
1093 53 BTN2 1390 1 231 liste1 VP5 Block1 1 1 27 27 27 I ditra a 999 Die Frau hat ihm die Krallen NomS_DatO_AccO 1 27 27 i gezeigt 3142 528 464 78 1 7 27 79 s gedeutet 284 48 32 5 2 8 27 131 u genehmigt 138 23 59 10 2 9 exp1 2042.70384615385 758.438861444254 0.692307692307692 0.462428604046304 -0.860588610808968 exp1-ditra-a adj
1096 56 BTN1 674 1 132 liste1 VP5 Block1 1 1 24 24 76 I ditra p Sie wurde von ihm in die Enge 999 999 24 24 i getrieben 528 89 57 10 2 9 24 76 s gehetzt 55 9 17 3 1 7 24 128 u gekämpft 619 104 62 10 1 8 exp1 2042.70384615385 758.438861444254 0.692307692307692 0.462428604046304 -1.80463306369547 exp1-ditra-p adj
1097 57 BTN3 2100 1 321 liste1 VP5 Block1 1 1 14 66 170 C ditra p Ihr wurde von ihm vorsichtig die Schmuckschatulle 999 999 66 14 c geöffnet 617 104 205 34 2 8 66 170 s geklappt 118 20 21 4 1 8 66 222 u geschätzt 314 53 95 16 1 9 exp1 2042.70384615385 758.438861444254 0.692307692307692 0.462428604046304 0.075544855042169 exp1-ditra-p adj
1100 60 BTN3 1742 1 312 liste1 VP5 Block1 1 1 38 90 194 C trans p Die Tabletten wurden von der abhängigen Frau 999 999 90 38 c genommen 4867 818 763 128 2 8 90 194 s gefordert 1652 278 376 63 2 9 90 246 u gelassen 5577 937 106 18 2 8 exp1 2042.70384615385 758.438861444254 0.692307692307692 0.462428604046304 -0.39647737140108 exp1-trans-p non_adj
1104 64 BTN2 937 1 231 liste1 VP5 Block1 1 1 33 85 137 C trans a 999 Ich habe die Hundeleine sehr kurz NomS_AccO 5 85 33 c gehalten 3971 667 454 76 2 8 85 189 s gefasst 657 110 229 38 1 7 85 241 u gebraucht 1799 302 74 12 1 9 exp1 2042.70384615385 758.438861444254 0.692307692307692 0.462428604046304 -1.45786813197878 exp1-trans-a adj
1107 2 BTN1 1524 0 312 liste1 VP5 Block2 1 2 45 97 149 C trans a 999 Sie haben bereits die neuen Pflanzenkeime NomS_AccO 5 97 45 c gesetzt 2208 371 210 35 1 7 97 201 s gesät 33 6 12 2 1 5 97 253 u gewollt 10446 1755 56 9 1 7 exp1 2042.70384615385 758.438861444254 0.692307692307692 0.462428604046304 -0.683909900352556 exp1-trans-a adj
1108 3 BTN1 944 1 132 liste1 VP5 Block2 1 2 12 12 64 I ditra p Ihr wurde von ihm nie ein Haar 999 999 12 12 i gekrümmt 32 5 16 3 1 8 12 64 s gebogen 59 10 4 1 2 7 12 116 u gerupft 12 2 3 1 1 7 exp1 2042.70384615385 758.438861444254 0.692307692307692 0.462428604046304 -1.44863864710419 exp1-ditra-p adj
1113 8 BTN3 2088 1 321 liste1 VP5 Block2 1 2 15 15 15 I ditra a 999 Er hat ihr nicht das Wasser NomS_DatO_AccO 1 15 15 i gereicht 616 103 35 6 1 8 15 67 s gegeben 10290 1729 1186 199 2 7 15 119 u geprüft 460 77 131 22 1 7 exp1 2042.70384615385 758.438861444254 0.692307692307692 0.462428604046304 0.0597228809714455 exp1-ditra-a adj
1114 9 BTN2 1887 1 231 liste1 VP5 Block2 1 2 10 62 166 C ditra p Ihm wurden von ihr wieder neue Klamotten 999 999 62 10 c gekauft 740 124 119 20 1 7 62 166 s gehandelt 1321 222 141 24 2 9 62 218 u gestrickt 8 1 3 1 1 9 exp1 2042.70384615385 758.438861444254 0.692307692307692 0.462428604046304 -0.205295184713172 exp1-ditra-p adj
1118 13 BTN1 803 1 123 liste1 VP5 Block2 1 2 31 31 31 I trans a 999 Die Jungs haben gemeinsam die Schulbank NomS_AccO 5 31 31 i gedrückt 355 60 34 6 1 8 31 83 s gepresst 76 13 23 4 1 8 31 135 u genutzt 442 74 120 20 1 7 exp1 2042.70384615385 758.438861444254 0.692307692307692 0.462428604046304 -1.63454684243519 exp1-trans-a adj
1121 16 BTN1 2258 1 132 liste1 VP5 Block2 1 2 18 70 174 C ditra p Der Oma wurde von ihm der Wagen 999 999 70 18 c geschoben 367 62 56 9 2 9 70 174 s gerollt 197 33 14 2 1 7 70 226 u geordnet 143 24 44 7 2 8 exp1 2042.70384615385 758.438861444254 0.692307692307692 0.462428604046304 0.283867513640028 exp1-ditra-p adj
1123 18 BTN1 1178 1 123 liste1 VP5 Block2 1 2 13 65 117 C ditra a 999 Er hat den Arm um sie NomS_AccO_PO 2 65 13 c gelegt 1509 2054 269 45 1 6 65 169 s gemacht 8089 1359 1762 296 1 7 65 221 u geworfen 902 152 115 19 2 8 exp1 2042.70384615385 758.438861444254 0.692307692307692 0.462428604046304 -1.14011015272508 exp1-ditra-a adj
1124 19 BTN3 1428 1 312 liste1 VP5 Block2 1 2 2 54 158 C ditra p Der Brief wurde von ihr zur Post 999 999 54 2 c gebracht 3766 633 835 140 1 8 54 158 s geschafft 1479 248 505 85 1 9 54 210 u gepackt 188 32 41 7 1 7 exp1 2042.70384615385 758.438861444254 0.692307692307692 0.462428604046304 -0.810485692918344 exp1-ditra-p adj
1126 21 BTN3 1388 1 321 liste1 VP5 Block2 1 2 50 102 206 C trans p Zu klassischem Swing wurde stundenlang von ihnen 999 999 102 50 c getanzt 189 32 26 4 1 7 102 206 s gesungen 438 74 46 8 2 8 102 258 u geredet 906 152 68 11 2 7 exp1 2042.70384615385 758.438861444254 0.692307692307692 0.462428604046304 -0.863225606487422 exp1-trans-p non_adj
1129 24 BTN1 1429 1 123 liste1 VP5 Block2 1 2 7 7 7 I ditra a 999 Sie hat ihm in die Karten NomS_DatO_PO 3 7 7 i geguckt 27 5 6 1 1 7 7 59 s gespäht 19 3 0 0 1 7 7 111 u gemalt 125 21 35 6 1 6 exp1 2042.70384615385 758.438861444254 0.692307692307692 0.462428604046304 -0.809167195079117 exp1-ditra-a adj
1130 25 BTN3 2451 0 123 liste1 VP5 Block2 1 2 42 94 198 C trans p Wäsche wurde von ihr durch das Haus 999 999 94 42 c geschmissen 22 4 6 1 2 11 94 198 s geschwungen 111 19 7 1 2 11 94 250 u gefahren 2884 485 228 38 2 8 exp1 2042.70384615385 758.438861444254 0.692307692307692 0.462428604046304 0.53833759661083 exp1-trans-p non_adj
1131 26 BTN1 1555 1 132 liste1 VP5 Block2 1 2 39 39 39 I trans a 999 Sie hat nach Tagen das Feld NomS_AccO 5 39 39 i geräumt 179 30 52 9 1 7 39 91 s geleert 131 22 7 1 1 7 39 143 u gekehrt 270 45 16 3 1 7 exp1 2042.70384615385 758.438861444254 0.692307692307692 0.462428604046304 -0.643036467336521 exp1-trans-a adj
1134 29 BTN2 1177 0 321 liste1 VP5 Block2 1 2 52 52 104 I trans p Die Notbremse wurde schnell von dem Mann 999 999 52 52 i gezogen 1693 284 301 51 2 7 52 104 s gelöst 875 147 258 43 1 6 52 156 u gesichert 684 115 243 41 2 9 exp1 2042.70384615385 758.438861444254 0.692307692307692 0.462428604046304 -1.14142865056431 exp1-trans-p non_adj
1138 33 BTN3 2499 1 321 liste1 VP5 Block2 1 2 4 4 56 I ditra p Ihm wurde von ihr aus der Hand 999 999 4 4 i gefressen 100 17 15 3 2 9 4 56 s geschlungen 27 5 3 1 2 11 4 108 u gewischt 89 15 5 1 1 8 exp1 2042.70384615385 758.438861444254 0.692307692307692 0.462428604046304 0.601625492893723 exp1-ditra-p adj
1140 35 BTN2 2133 1 213 liste1 VP5 Block2 1 2 20 20 72 I ditra p Der Geliebten wurde von ihm aufs Dach 999 999 20 20 i gestiegen 1242 209 289 49 2 9 20 72 s geklettert 112 19 10 2 2 10 20 124 u gefolgt 1133 190 101 17 1 7 exp1 2042.70384615385 758.438861444254 0.692307692307692 0.462428604046304 0.119055283736658 exp1-ditra-p adj
1145 40 BTN2 1550 1 231 liste1 VP5 Block2 1 2 5 57 109 C ditra a 999 Sie hat dem Patienten den Puls NomS_DatO_AccO 1 57 5 c gefühlt 859 144 34 6 1 7 57 161 s gespürt 457 77 21 4 1 7 57 213 u geregelt 123 21 46 8 2 8 exp1 2042.70384615385 758.438861444254 0.692307692307692 0.462428604046304 -0.649628956532656 exp1-ditra-a adj
1149 44 BTN3 1456 1 321 liste1 VP5 Block2 1 2 37 89 141 C trans a 999 Sie hat nie das miefendes Zimmer NomS_AccO 5 89 37 c gelüftet 22 4 6 1 2 8 89 193 s getrocknet 46 8 11 2 2 10 89 245 u gemietet 51 9 12 2 2 8 exp1 2042.70384615385 758.438861444254 0.692307692307692 0.462428604046304 -0.773567753419989 exp1-trans-a adj
1150 45 BTN2 1660 1 213 liste1 VP5 Block2 1 2 44 44 96 I trans p Sterne wurden von ihr nach dem Unfall 999 999 44 44 i gesehen 6987 1174 917 154 2 7 44 96 s gesichtet 19 3 8 1 2 9 44 148 u gefunden 4687 787 833 140 2 8 exp1 2042.70384615385 758.438861444254 0.692307692307692 0.462428604046304 -0.504594194217691 exp1-trans-p non_adj
1152 47 BTN1 1690 1 132 liste1 VP5 Block2 1 2 23 23 23 I ditra a 999 Er ist ihr auf die Zehen NomS_DatO_PO 3 23 23 i getreten 1686 283 176 30 2 8 23 75 s getrampelt 11 2 0 0 2 10 23 127 u gerast 76 13 11 2 1 6 exp1 2042.70384615385 758.438861444254 0.692307692307692 0.462428604046304 -0.465039259040882 exp1-ditra-a adj
1153 48 BTN1 1229 1 132 liste1 VP5 Block2 1 2 26 78 182 C ditra p Ihr wurde von ihm wütend die Tür 999 999 78 26 c gewiesen 835 140 27 5 2 8 78 182 s geschildert 265 45 69 12 2 11 78 234 u geliefert 586 98 119 20 2 9 exp1 2042.70384615385 758.438861444254 0.692307692307692 0.462428604046304 -1.07286676292451 exp1-ditra-p adj
1157 52 BTN3 2174 1 321 liste1 VP5 Block2 1 2 21 73 125 C ditra a 999 Er hat den Dolch ins Herz NomS_AccO_PO 2 73 21 c gestoßen 602 101 84 14 2 8 73 177 s gebohrt 48 8 6 1 1 7 73 229 u gefügt 235 39 10 2 1 6 exp1 2042.70384615385 758.438861444254 0.692307692307692 0.462428604046304 0.173113695144964 exp1-ditra-a adj
1159 54 BTN1 3649 0 321 liste1 VP5 Block2 1 2 34 86 190 C trans p Am Haken wurde lange von dem Regenschirm 999 999 86 34 c gehangen 515 87 3 1 2 8 86 190 s gependelt 20 3 0 0 2 9 86 242 u gewackelt 0 0 0 0 2 9 exp1 2042.70384615385 758.438861444254 0.692307692307692 0.462428604046304 2.11789800800472 exp1-trans-p non_adj
1161 56 BTN2 2638 0 132 liste1 VP5 Block2 1 2 47 47 47 I trans a 999 Der ehrgeizige Redner hat den Rahmen NomS_AccO 5 47 47 i gesprengt 85 14 23 4 1 9 47 99 s geknackt 23 4 4 1 1 8 47 151 u gestaltet 324 54 96 16 2 9 exp1 2042.70384615385 758.438861444254 0.692307692307692 0.462428604046304 0.78489669254627 exp1-trans-a adj
1163 58 BTN2 3023 1 213 liste1 VP5 Block2 1 2 36 36 88 I trans p Nach Blut wurde von dem jungen Mädchen 999 999 36 36 i gelechzt 3 1 0 0 1 8 36 88 s gegiert 7 1 0 0 1 7 36 140 u geschielt 15 3 1 0 1 9 exp1 2042.70384615385 758.438861444254 0.692307692307692 0.462428604046304 1.29251836064865 exp1-trans-p non_adj
1166 61 BTN1 974 1 132 liste1 VP5 Block2 1 2 28 28 80 I ditra p Er wurde von ihr in die Knie 999 999 28 28 i gezwungen 668 112 289 49 2 9 28 80 s geboten 1155 194 90 15 2 7 28 132 u gebeugt 172 29 33 6 1 7 exp1 2042.70384615385 758.438861444254 0.692307692307692 0.462428604046304 -1.40908371192738 exp1-ditra-p adj
1169 64 BTN2 2265 1 231 liste1 VP5 Block2 1 2 29 81 133 C trans a 999 Der Hund hat den Postboten bereits NomS_AccO 5 81 29 c gebissen 127 21 18 3 2 8 81 185 s gezwickt 5 1 0 0 1 8 81 237 u gerochen 135 23 6 1 2 8 exp1 2042.70384615385 758.438861444254 0.692307692307692 0.462428604046304 0.293096998514616 exp1-trans-a adj
1172 2 BTN1 978 1 132 liste1 VP5 Block3 1 3 14 14 66 I ditra p Der Freundin wurden von ihr die Augen 999 999 14 14 i geöffnet 617 104 205 34 2 8 14 66 s geklärt 259 44 115 19 1 7 14 118 u gebessert 159 27 27 5 2 9 exp1 2042.70384615385 758.438861444254 0.692307692307692 0.462428604046304 -1.40380972057047 exp1-ditra-p adj
1176 6 BTN2 2272 1 231 liste1 VP5 Block3 1 3 20 72 176 C ditra p Pferden wurde von ihm auf den Rücken 999 999 72 20 c gestiegen 1242 209 289 49 2 9 72 176 s gekrabbelt 5 1 0 0 2 10 72 228 u gefallen 1668 280 179 30 2 8 exp1 2042.70384615385 758.438861444254 0.692307692307692 0.462428604046304 0.302326483389205 exp1-ditra-p adj
1177 7 BTN2 1594 1 213 liste1 VP5 Block3 1 3 4 56 160 C ditra p Mäuse wurden von der Katze zum Frühstück 999 999 56 4 c gefressen 100 17 15 3 2 9 56 160 s gegessen 400 67 44 7 2 8 56 212 u gezählt 504 85 61 10 1 7 exp1 2042.70384615385 758.438861444254 0.692307692307692 0.462428604046304 -0.59161505160667 exp1-ditra-p adj
1178 8 BTN1 1915 1 132 liste1 VP5 Block3 1 3 7 59 111 C ditra a 999 Sie hat für ihn nach Autos NomS_AccO_PO 2 59 7 c geguckt 27 5 6 1 1 7 59 163 s gespäht 19 3 0 0 1 7 59 215 u gehorcht 38 6 7 1 1 8 exp1 2042.70384615385 758.438861444254 0.692307692307692 0.462428604046304 -0.168377245214817 exp1-ditra-a adj
1182 12 BTN2 1676 1 231 liste1 VP5 Block3 1 3 52 104 208 C trans p Das Stahlseil wurde noch fester von ihnen 999 999 104 52 c gezogen 1693 284 301 51 2 7 104 208 s gestrafft 34 6 6 1 1 9 104 260 u gesichert 684 115 243 41 2 9 exp1 2042.70384615385 758.438861444254 0.692307692307692 0.462428604046304 -0.483498228790059 exp1-trans-p non_adj
1186 16 BTN3 1124 1 321 liste1 VP5 Block3 1 3 1 1 1 I ditra a 999 Sie hat ihren Freund zur Kasse NomS_AccO_PO 2 1 1 i gebeten 98 16 6 1 2 7 1 53 s gedrängt 267 45 54 9 1 8 1 105 u geholt 716 120 84 14 1 6 exp1 2042.70384615385 758.438861444254 0.692307692307692 0.462428604046304 -1.21130903604334 exp1-ditra-a adj
1188 18 BTN1 1955 1 123 liste1 VP5 Block3 1 3 46 46 98 I trans p Die zweite Geige wurde immer von ihm 999 999 46 46 i gespielt 1960 329 281 47 1 8 46 98 s gestimmt 773 130 52 9 1 8 46 150 u gehört 2278 383 666 112 1 6 exp1 2042.70384615385 758.438861444254 0.692307692307692 0.462428604046304 -0.115637331645739 exp1-trans-p non_adj
1189 19 BTN1 2708 1 132 liste1 VP5 Block3 1 3 9 9 9 I ditra a 999 Er hat sie in den Himmel NomS_AccO_PO 2 9 9 i gehoben 685 115 23 4 2 7 9 61 s gewuchtet 4 1 1 0 2 9 9 113 u geflogen 629 106 75 13 2 8 exp1 2042.70384615385 758.438861444254 0.692307692307692 0.462428604046304 0.877191541292157 exp1-ditra-a adj
1194 24 BTN2 1113 1 231 liste1 VP5 Block3 1 3 6 6 58 I ditra p Mächtig Öl wurde von ihm ins Feuer 999 999 6 6 i gegossen 65 11 10 2 2 8 6 58 s gesondert 5176 870 11 2 2 9 6 110 u gefüllt 258 43 58 10 1 7 exp1 2042.70384615385 758.438861444254 0.692307692307692 0.462428604046304 -1.22581251227483 exp1-ditra-p adj
1197 27 BTN1 1167 1 132 liste1 VP5 Block3 1 3 30 30 82 I trans p Ins gleiche Horn wurde von ihnen beiden 999 999 30 30 i geblasen 85 14 14 2 2 8 30 82 s gehaucht 24 4 0 0 1 8 30 134 u geseufzt 112 19 2 0 1 8 exp1 2042.70384615385 758.438861444254 0.692307692307692 0.462428604046304 -1.15461362895658 exp1-trans-p non_adj
1198 28 BTN3 3089 1 321 liste1 VP5 Block3 1 3 38 38 90 I trans p Der Mund wurde von ihr zu voll 999 999 38 38 i genommen 4867 818 763 128 2 8 38 90 s getan 3421 575 656 110 1 5 38 142 u gelassen 5577 937 106 18 2 8 exp1 2042.70384615385 758.438861444254 0.692307692307692 0.462428604046304 1.37953921803763 exp1-trans-p non_adj
1201 31 BTN1 2493 0 321 liste1 VP5 Block3 1 3 41 41 41 I trans a 999 Die junge Frau hat mächtig Schaum NomS_AccO 5 41 41 i geschlagen 1331 224 199 33 2 10 41 93 s geprügelt 23 4 4 1 2 9 41 145 u gebildet 907 152 121 20 2 8 exp1 2042.70384615385 758.438861444254 0.692307692307692 0.462428604046304 0.593714505858362 exp1-trans-a adj
1203 33 BTN2 1144 1 213 liste1 VP5 Block3 1 3 36 88 192 C trans p Nach Wasser wurde von dem durstigen Maratonläufer 999 999 88 36 c gelechzt 3 1 0 0 1 8 88 192 s gegiert 7 1 0 0 1 7 88 244 u gewühlt 36 6 0 0 1 7 exp1 2042.70384615385 758.438861444254 0.692307692307692 0.462428604046304 -1.1849390792588 exp1-trans-p non_adj
1206 36 BTN2 1400 1 231 liste1 VP5 Block3 1 3 17 17 17 I ditra a 999 Sie hat ihn sehr ins Herz NomS_AccO_PO 2 17 17 i geschlossen 1264 212 362 61 2 11 17 69 s gesperrt 112 19 66 11 1 8 17 121 u gezeichnet 336 56 48 8 2 10 exp1 2042.70384615385 758.438861444254 0.692307692307692 0.462428604046304 -0.847403632416699 exp1-ditra-a adj
1207 37 BTN3 1868 1 312 liste1 VP5 Block3 1 3 33 33 33 I trans a 999 Der Junge hat schnell den Schnabel NomS_AccO 5 33 33 i gehalten 3971 667 454 76 2 8 33 85 s gestützt 292 49 103 17 1 8 33 137 u geschüttelt 280 47 11 2 2 11 exp1 2042.70384615385 758.438861444254 0.692307692307692 0.462428604046304 -0.230346643658484 exp1-trans-a adj
1212 42 BTN1 1789 0 312 liste1 VP5 Block3 1 3 31 83 135 C trans a 999 Sie hat alle ihre Pickel wund NomS_AccO 5 83 31 c gedrückt 355 60 34 6 1 8 83 187 s gekratzt 55 9 3 1 1 8 83 239 u gelegen 4362 733 120 20 2 7 exp1 2042.70384615385 758.438861444254 0.692307692307692 0.462428604046304 -0.334507972957414 exp1-trans-a adj
1213 43 BTN1 1920 1 123 liste1 VP5 Block3 1 3 47 99 151 C trans a 999 Die Bauarbeiter haben die maroden Häuser NomS_AccO 5 99 47 c gesprengt 85 14 23 4 1 9 99 203 s gestürzt 349 59 67 11 1 8 99 255 u gemeldet 744 125 189 32 2 8 exp1 2042.70384615385 758.438861444254 0.692307692307692 0.462428604046304 -0.161784756018683 exp1-trans-a adj
1216 46 BTN2 1252 1 231 liste1 VP5 Block3 1 3 39 91 143 C trans a 999 Das Mädchen hat letztendlich das Zimmer NomS_AccO 5 91 39 c geräumt 179 30 52 9 1 7 91 195 s gewechselt 248 42 32 5 2 10 91 247 u gemeint 2991 503 270 45 1 7 exp1 2042.70384615385 758.438861444254 0.692307692307692 0.462428604046304 -1.04254131262229 exp1-trans-a adj
1219 49 BTN1 1829 1 132 liste1 VP5 Block3 1 3 15 67 119 C ditra a 999 Sie hat dem Mann den Brotkorb NomS_DatO_AccO 1 67 15 c gereicht 616 103 35 6 1 8 67 171 s gegeben 10290 1729 1186 199 2 7 67 223 u gestattet 264 44 119 20 2 9 exp1 2042.70384615385 758.438861444254 0.692307692307692 0.462428604046304 -0.281768059388335 exp1-ditra-a adj
1221 51 BTN2 2700 1 213 liste1 VP5 Block3 1 3 44 96 200 C trans p Ihr Bruder wurde von mir nie zuvor 999 999 96 44 c gesehen 6987 1174 917 154 2 7 96 200 s gefunden 4687 787 833 140 2 8 96 252 u gerettet 427 72 150 25 2 8 exp1 2042.70384615385 758.438861444254 0.692307692307692 0.462428604046304 0.866643558578341 exp1-trans-p non_adj
1225 55 BTN3 2046 1 312 liste1 VP5 Block3 1 3 49 49 49 I trans a 999 Der kleine Junge hat heimlich Schmiere NomS_AccO 5 49 49 i gestanden 6771 1138 75 13 2 9 49 101 s gehockt 78 13 0 0 1 7 49 153 u getrunken 474 80 82 14 2 9 exp1 2042.70384615385 758.438861444254 0.692307692307692 0.462428604046304 0.00434597172391347 exp1-trans-a adj
1228 58 BTN3 1594 1 321 liste1 VP5 Block3 1 3 22 22 74 I ditra p Dem Jungen wurden von ihr die Flügel 999 999 22 22 i gestutzt 34 6 4 1 1 8 22 74 s gekürzt 78 13 45 8 1 7 22 126 u gekämmt 27 5 8 1 1 7 exp1 2042.70384615385 758.438861444254 0.692307692307692 0.462428604046304 -0.59161505160667 exp1-ditra-p adj
1230 60 BTN1 1231 1 123 liste1 VP5 Block3 1 3 25 25 25 I ditra a 999 Sie hat ihm gründlich den Kopf NomS_DatO_AccO 1 25 25 i gewaschen 118 20 34 6 2 9 25 77 s gereinigt 66 11 23 4 2 9 25 129 u gemessen 294 49 131 22 2 8 exp1 2042.70384615385 758.438861444254 0.692307692307692 0.462428604046304 -1.07022976724605 exp1-ditra-a adj
1231 61 BTN1 2713 1 123 liste1 VP5 Block3 1 3 12 64 168 C ditra p Uns wurde von der Natur die Banane 999 999 64 12 c gekrümmt 32 5 16 3 1 8 64 168 s gebogen 59 10 4 1 2 7 64 220 u gezeugt 110 18 14 2 1 7 exp1 2042.70384615385 758.438861444254 0.692307692307692 0.462428604046304 0.883784030488292 exp1-ditra-p adj
1234 64 BTN1 956 1 132 liste1 VP5 Block3 1 3 23 75 127 C ditra a 999 Sie ist ihm in die Hacken NomS_DatO_AccO 1 75 23 c getreten 1686 283 176 30 2 8 75 179 s gestampft 50 8 3 1 1 9 75 231 u gehüpft 47 8 0 0 1 7 exp1 2042.70384615385 758.438861444254 0.692307692307692 0.462428604046304 -1.43281667303347 exp1-ditra-a adj
1235 65 BTN2 1601 1 213 liste1 VP5 Block3 1 3 28 80 184 C ditra p Das Mädchen wurde von ihm zur Prostitution 999 999 80 28 c gezwungen 668 112 289 49 2 9 80 184 s genötigt 108 18 45 8 2 8 80 236 u geladen 269 45 70 12 2 7 exp1 2042.70384615385 758.438861444254 0.692307692307692 0.462428604046304 -0.582385566732081 exp1-ditra-p adj
1236 1 BTN1 1587 1 123 liste1 VP5 Block4 1 4 24 76 180 C ditra p Die Schafe wurden von dem Hund heimwärts 999 999 76 24 c getrieben 528 89 57 10 2 9 76 180 s geleitet 424 71 65 11 2 8 76 232 u gelockt 54 9 8 1 1 7 exp1 2042.70384615385 758.438861444254 0.692307692307692 0.462428604046304 -0.600844536481258 exp1-ditra-p adj
1241 6 BTN3 1742 1 321 liste1 VP5 Block4 1 4 37 37 37 I trans a 999 Die Frau hat endlich den Schleier NomS_AccO 5 37 37 i gelüftet 22 4 6 1 2 8 37 89 s gerafft 21 4 1 0 1 7 37 141 u gestreift 66 11 9 2 1 9 exp1 2042.70384615385 758.438861444254 0.692307692307692 0.462428604046304 -0.39647737140108 exp1-trans-a adj
1242 7 BTN3 1993 1 312 liste1 VP5 Block4 1 4 27 79 131 C ditra a 999 Sie hat dem Touristen den Weg NomS_DatO_AccO 1 79 27 c gezeigt 3142 528 464 78 1 7 79 183 s gedeutet 284 48 32 5 2 8 79 235 u geflutet 5 1 1 0 2 8 exp1 2042.70384615385 758.438861444254 0.692307692307692 0.462428604046304 -0.0655344137551151 exp1-ditra-a adj
1247 12 BTN3 1663 1 321 liste1 VP5 Block4 1 4 40 92 196 C trans p Das junge Pferd wurde täglich von ihr 999 999 92 40 c geritten 128 22 18 3 2 8 92 196 s gezügelt 18 3 5 1 2 8 92 248 u gemocht 3176 534 4 1 1 7 exp1 2042.70384615385 758.438861444254 0.692307692307692 0.462428604046304 -0.50063870070001 exp1-trans-p non_adj
1249 14 BTN1 3032 1 132 liste1 VP5 Block4 1 4 10 10 62 I ditra p Die Katze wurde von ihm im Sack 999 999 10 10 i gekauft 740 124 119 20 1 7 10 62 s gehandelt 1321 222 141 24 2 9 10 114 u getragen 1984 333 235 39 2 8 exp1 2042.70384615385 758.438861444254 0.692307692307692 0.462428604046304 1.30438484120169 exp1-ditra-p adj
1253 18 BTN3 1306 1 321 liste1 VP5 Block4 1 4 43 95 147 C trans a 999 Der Frosch hat gierig nach Fliegen NomS_PO 4 95 43 c geschnappt 30 5 2 0 1 10 95 199 s gehascht 3 1 0 0 1 8 95 251 u geschaut 319 54 8 1 1 8 exp1 2042.70384615385 758.438861444254 0.692307692307692 0.462428604046304 -0.971342429304032 exp1-trans-a adj
1255 20 BTN3 1619 1 312 liste1 VP5 Block4 1 4 26 26 78 I ditra p Er wurde von ihr in die Schranken 999 999 26 26 i gewiesen 835 140 27 5 2 8 26 78 s geschickt 348 58 118 20 1 9 26 130 u geneigt 200 34 65 11 1 7 exp1 2042.70384615385 758.438861444254 0.692307692307692 0.462428604046304 -0.558652605625996 exp1-ditra-p adj
1259 24 BTN1 2412 0 231 liste1 VP5 Block4 1 4 34 34 86 I trans p An der Strippe wurde lange von ihm 999 999 34 34 i gehangen 515 87 3 1 2 8 34 86 s gependelt 20 3 0 0 2 9 34 138 u gesprochen 3598 605 616 103 2 10 exp1 2042.70384615385 758.438861444254 0.692307692307692 0.462428604046304 0.486916180880979 exp1-trans-p non_adj
1261 26 BTN1 1337 1 123 liste1 VP5 Block4 1 4 42 42 94 I trans p Der Laden wurde ganz alleine von ihm 999 999 42 42 i geschmissen 22 4 6 1 2 11 42 94 s geschwungen 111 19 7 1 2 11 42 146 u gezahlt 566 95 125 21 1 7 exp1 2042.70384615385 758.438861444254 0.692307692307692 0.462428604046304 -0.930468996287997 exp1-trans-p non_adj
1263 28 BTN3 2603 1 321 liste1 VP5 Block4 1 4 16 68 172 C ditra p Konfetti wurde von ihr in die Luft 999 999 68 16 c geschleudert 92 15 31 5 2 12 68 172 s geschmettert 11 2 1 0 2 12 68 224 u gestapelt 30 5 7 1 2 9 exp1 2042.70384615385 758.438861444254 0.692307692307692 0.462428604046304 0.738749268173327 exp1-ditra-p adj
1266 31 BTN1 3304 1 123 liste1 VP5 Block4 1 4 2 2 54 I ditra p Sie wurde von ihm unter die Haube 999 999 2 2 i gebracht 3766 633 835 140 1 8 2 54 s geführt 2518 423 713 120 1 7 2 106 u geschafft 1479 248 505 85 1 9 exp1 2042.70384615385 758.438861444254 0.692307692307692 0.462428604046304 1.66301625347142 exp1-ditra-p adj
1268 33 BTN1 1324 1 123 liste1 VP5 Block4 1 4 35 87 139 C trans a 999 Er hat kräftig auf den Tisch NomS_PO 4 87 35 c gehauen 56 9 6 1 2 7 87 191 s getrommelt 136 23 8 1 2 10 87 243 u gemurmelt 148 25 0 0 2 9 exp1 2042.70384615385 758.438861444254 0.692307692307692 0.462428604046304 -0.947609468197947 exp1-trans-a adj
1270 35 BTN3 1617 1 321 liste1 VP5 Block4 1 4 8 60 164 C ditra p Die Hemden wurden von mir auf Kleiderbügel 999 999 60 8 c gehängt 335 56 26 4 1 7 60 164 s gebaumelt 27 5 2 0 2 9 60 216 u gesteckt 396 67 56 9 1 8 exp1 2042.70384615385 758.438861444254 0.692307692307692 0.462428604046304 -0.56128960130445 exp1-ditra-p adj
1271 36 BTN3 2096 0 123 liste1 VP5 Block4 1 4 51 103 155 C trans a 999 Er hat Paul beim Kickboxen stark NomS_AccO 5 103 51 c getroffen 1523 256 191 32 2 9 103 207 s gefährdet 278 47 167 28 2 9 103 259 u gefürchtet 346 58 26 4 2 10 exp1 2042.70384615385 758.438861444254 0.692307692307692 0.462428604046304 0.0702708636852612 exp1-trans-a adj
1274 39 BTN1 2220 1 132 liste1 VP5 Block4 1 4 32 84 188 C trans p Nach den Bonbons wurde von dem Mädchen 999 999 84 32 c gegriffen 618 104 36 6 2 9 84 188 s gelangt 878 148 65 11 1 7 84 240 u getastet 64 11 0 0 2 8 exp1 2042.70384615385 758.438861444254 0.692307692307692 0.462428604046304 0.233764595749403 exp1-trans-p non_adj
1276 41 BTN2 2094 1 231 liste1 VP5 Block4 1 4 48 100 204 C trans p Zur Seite wurde schnell von dem Passanten 999 999 100 48 c gesprungen 438 74 17 3 2 10 100 204 s gegangen 7302 1227 437 73 2 8 100 256 u geflohen 136 23 20 3 2 8 exp1 2042.70384615385 758.438861444254 0.692307692307692 0.462428604046304 0.0676338680068072 exp1-trans-p non_adj
1278 43 BTN1 2027 1 132 liste1 VP5 Block4 1 4 50 50 102 I trans p Nach ihrer Pfeife wurde jahrelang von ihm 999 999 50 50 i getanzt 189 32 26 4 1 7 50 102 s gesteppt 0 0 0 0 1 8 50 154 u gesucht 2892 486 596 100 1 7 exp1 2042.70384615385 758.438861444254 0.692307692307692 0.462428604046304 -0.0207054872213986 exp1-trans-p non_adj
1281 46 BTN1 1141 1 123 liste1 VP5 Block4 1 4 45 45 45 I trans a 999 Sie hat immer aufs falsche Pferd NomS_PO 4 45 45 i gesetzt 2208 371 210 35 1 7 45 97 s gelehnt 397 67 14 2 1 7 45 149 u gewollt 10446 1755 56 9 1 7 exp1 2042.70384615385 758.438861444254 0.692307692307692 0.462428604046304 -1.18889457277648 exp1-trans-a adj
1283 48 BTN3 2010 1 312 liste1 VP5 Block4 1 4 11 63 115 C ditra a 999 Er hat ihr an die Tür NomS_DatO_PO 3 63 11 c geklopft 138 23 8 1 1 8 63 167 s gepocht 52 9 4 1 1 7 63 219 u gepinselt 8 1 1 0 2 9 exp1 2042.70384615385 758.438861444254 0.692307692307692 0.462428604046304 -0.0431199504882569 exp1-ditra-a adj
1284 49 BTN2 1321 1 213 liste1 VP5 Block4 1 4 21 21 21 I ditra a 999 Er hat sie vor den Kopf NomS_AccO_PO 2 21 21 i gestoßen 602 101 84 14 2 8 21 73 s gerammt 36 6 14 2 1 7 21 125 u gesenkt 269 45 78 13 1 7 exp1 2042.70384615385 758.438861444254 0.692307692307692 0.462428604046304 -0.951564961715628 exp1-ditra-a adj
1285 50 BTN3 1125 1 312 liste1 VP5 Block4 1 4 29 29 29 I trans a 999 Er hat in den sauren Apfel NomS_PO 4 29 29 i gebissen 127 21 18 3 2 8 29 81 s gespuckt 40 7 5 1 1 8 29 133 u geschnitten 176 30 28 5 2 11 exp1 2042.70384615385 758.438861444254 0.692307692307692 0.462428604046304 -1.20999053820411 exp1-trans-a adj
1289 54 BTN1 1242 1 123 liste1 VP5 Block4 1 4 5 5 5 I ditra a 999 Sie hat ihm auf den Zahn NomS_DatO_PO 3 5 5 i gefühlt 859 144 34 6 1 7 5 57 s gespürt 457 77 21 4 1 7 5 109 u gescheint 2045 344 1 0 1 9 exp1 2042.70384615385 758.438861444254 0.692307692307692 0.462428604046304 -1.05572629101456 exp1-ditra-a adj
1294 59 BTN2 1645 1 231 liste1 VP5 Block4 1 4 18 18 70 I ditra p Die Frau wurde von ihm aufs Abstellgleis 999 999 18 18 i geschoben 367 62 56 9 2 9 18 70 s gerückt 206 35 57 10 1 7 18 122 u gebunden 343 58 196 33 2 8 exp1 2042.70384615385 758.438861444254 0.692307692307692 0.462428604046304 -0.524371661806095 exp1-ditra-p adj
1297 62 BTN1 2565 0 312 liste1 VP5 Block4 1 4 19 71 123 C ditra a 999 Er hat Pferde an den Wagen NomS_AccO_PO 2 71 19 c gespannt 174 29 116 19 1 8 71 175 s gekettet 9 2 6 1 2 8 71 227 u gewöhnt 158 27 97 16 1 7 exp1 2042.70384615385 758.438861444254 0.692307692307692 0.462428604046304 0.688646350282702 exp1-ditra-a adj
1298 63 BTN1 2484 1 123 liste1 VP5 Block4 1 4 3 55 107 C ditra a 999 Der Aufprall hat ihm den Arm NomS_DatO_AccO 1 55 3 c gebrochen 361 61 43 7 2 9 55 159 s gestaucht 5 1 1 0 1 9 55 211 u gewirbelt 39 7 2 0 2 9 exp1 2042.70384615385 758.438861444254 0.692307692307692 0.462428604046304 0.581848025305319 exp1-ditra-a adj
1303 3 BTN1 1176 1 123 liste2 VP6 Block1 2 1 38 90 142 C trans a 999 Die abhängige Frau hat die Tabletten NomS_AccO 5 90 38 c genommen 4867 818 763 128 2 8 90 194 s gefordert 1652 278 376 63 2 9 90 246 u gelassen 5577 937 106 18 2 8 exp1 1525.18461538462 505.250582497191 0.588461538461538 0.493061449628333 -0.691111752229512 exp1-trans-a adj
1304 4 BTN1 1490 1 123 liste2 VP6 Block1 2 1 25 77 181 C ditra p Der Tochter wurden von ihm die Haare 999 999 77 25 c gewaschen 118 20 34 6 2 9 77 181 s gesäubert 31 5 7 1 2 9 77 233 u gebürstet 9 2 2 0 2 9 exp1 1525.18461538462 505.250582497191 0.588461538461538 0.493061449628333 -0.0696379511542889 exp1-ditra-p adj
1305 5 BTN1 1274 1 132 liste2 VP6 Block1 2 1 19 19 71 I ditra p Sie wurde von ihm auf die Folter 999 999 19 19 i gespannt 174 29 116 19 1 8 19 71 s gedehnt 50 8 20 3 1 7 19 123 u gefesselt 74 12 35 6 2 9 exp1 1525.18461538462 505.250582497191 0.588461538461538 0.493061449628333 -0.497148591384379 exp1-ditra-p adj
1306 6 BTN2 885 1 132 liste2 VP6 Block1 2 1 8 8 8 I ditra a 999 Er hat es an den Nagel NomS_AccO_PO 2 8 8 i gehängt 335 56 26 4 1 7 8 60 s gebaumelt 27 5 2 0 2 9 8 112 u gesteckt 396 67 56 9 1 8 exp1 1525.18461538462 505.250582497191 0.588461538461538 0.493061449628333 -1.26706358698394 exp1-ditra-a adj
1309 9 BTN3 1488 1 312 liste2 VP6 Block1 2 1 27 27 79 I ditra p Ihm wurden von der Frau die Krallen 999 999 27 27 i gezeigt 3142 528 464 78 1 7 27 79 s gedeutet 284 48 32 5 2 8 27 131 u genehmigt 138 23 59 10 2 9 exp1 1525.18461538462 505.250582497191 0.588461538461538 0.493061449628333 -0.0735963830082712 exp1-ditra-p adj
1311 11 BTN1 1218 1 132 liste2 VP6 Block1 2 1 1 53 157 C ditra p Ihre Schwester wurde von ihr um Hilfe 999 999 53 1 c gebeten 98 16 6 1 2 7 53 157 s gefragt 2461 413 291 49 1 7 53 209 u gerufen 928 156 94 16 2 7 exp1 1525.18461538462 505.250582497191 0.588461538461538 0.493061449628333 -0.607984683295883 exp1-ditra-p adj
1314 14 BTN2 1199 1 213 liste2 VP6 Block1 2 1 32 32 32 I trans a 999 Sie hat immer nach den Sternen NomS_PO 4 32 32 i gegriffen 618 104 36 6 2 9 32 84 s gelangt 878 148 65 11 1 7 32 136 u gelebt 1659 279 120 20 1 6 exp1 1525.18461538462 505.250582497191 0.588461538461538 0.493061449628333 -0.645589785908715 exp1-trans-a adj
1318 18 BTN2 1867 0 123 liste2 VP6 Block1 2 1 40 40 40 I trans a 999 Der Teufel hat das kleine Kind NomS_AccO 5 40 40 i geritten 128 22 18 3 2 8 40 92 s gejagt 166 28 29 5 1 6 40 144 u geärgert 97 16 16 3 2 8 exp1 1525.18461538462 505.250582497191 0.588461538461538 0.493061449628333 0.676526453321377 exp1-trans-a adj
1323 23 BTN1 1324 1 132 liste2 VP6 Block1 2 1 33 85 189 C trans p Die Hundeleine wurde von mir sehr kurz 999 999 85 33 c gehalten 3971 667 454 76 2 8 85 189 s gefasst 657 110 229 38 1 7 85 241 u gebraucht 1799 302 74 12 1 9 exp1 1525.18461538462 505.250582497191 0.588461538461538 0.493061449628333 -0.398187795034821 exp1-trans-p non_adj
1324 24 BTN1 975 1 132 liste2 VP6 Block1 2 1 24 24 24 I ditra a 999 Er hat sie in die Enge NomS_AccO_PO 2 24 24 i getrieben 528 89 57 10 2 9 24 76 s gehetzt 55 9 17 3 1 7 24 128 u gekämpft 619 104 62 10 1 8 exp1 1525.18461538462 505.250582497191 0.588461538461538 0.493061449628333 -1.08893415355473 exp1-ditra-a adj
1326 26 BTN3 1217 0 132 liste2 VP6 Block1 2 1 11 11 63 I ditra p Ihm wurde von ihr auf die Finger 999 999 11 11 i geklopft 138 23 8 1 1 8 11 63 s gehämmert 27 5 3 1 2 9 11 115 u geleuchtet 140 24 1 0 2 10 exp1 1525.18461538462 505.250582497191 0.588461538461538 0.493061449628333 -0.609963899222874 exp1-ditra-p adj
1327 27 BTN2 1203 0 132 liste2 VP6 Block1 2 1 46 98 150 C trans a 999 Sie hat lange in einer Popband NomS_PO 4 98 46 c gespielt 1960 329 281 47 1 8 98 202 s gewirkt 855 144 46 8 1 7 98 254 u gedient 806 135 38 6 1 7 exp1 1525.18461538462 505.250582497191 0.588461538461538 0.493061449628333 -0.637672922200751 exp1-trans-a adj
1330 30 BTN1 1450 0 312 liste2 VP6 Block1 2 1 17 69 173 C ditra p Der Frau wurde von ihm das Fenster 999 999 69 17 c geschlossen 1264 212 362 61 2 11 69 173 s gekippt 62 10 6 1 1 7 69 225 u gebaut 830 139 311 52 1 6 exp1 1525.18461538462 505.250582497191 0.588461538461538 0.493061449628333 -0.148806588233935 exp1-ditra-p adj
1331 31 BTN2 1704 1 213 liste2 VP6 Block1 2 1 48 48 48 I trans a 999 Sie ist mutig ins kalte Wasser NomS_PO 4 48 48 i gesprungen 438 74 17 3 2 10 48 100 s gegangen 7302 1227 437 73 2 8 48 152 u gerutscht 101 17 9 2 1 9 exp1 1525.18461538462 505.250582497191 0.588461538461538 0.493061449628333 0.353914257221818 exp1-trans-a adj
1334 34 BTN1 1362 0 213 liste2 VP6 Block1 2 1 9 61 165 C ditra p Ihr wurde von ihm der schwere Karton 999 999 61 9 c gehoben 685 115 23 4 2 7 61 165 s geschleppt 137 23 20 3 1 10 61 217 u geschaukelt 46 8 1 0 2 11 exp1 1525.18461538462 505.250582497191 0.588461538461538 0.493061449628333 -0.322977589809157 exp1-ditra-p adj
1339 39 BTN3 1815 0 231 liste2 VP6 Block1 2 1 22 74 126 C ditra a 999 Sie hat ihm morgens den Bart NomS_DatO_AccO 1 74 22 c gestutzt 34 6 4 1 1 8 74 178 s getrimmt 2 0 0 0 1 8 74 230 u gefärbt 53 9 21 4 1 7 exp1 1525.18461538462 505.250582497191 0.588461538461538 0.493061449628333 0.573607225117837 exp1-ditra-a adj
1340 40 BTN2 1718 0 132 liste2 VP6 Block1 2 1 3 3 55 I ditra p Ihr wurde von ihm kräftig das Genick 999 999 3 3 i gebrochen 361 61 43 7 2 9 3 55 s geteilt 687 115 98 16 1 7 3 107 u geküsst 184 31 21 4 1 7 exp1 1525.18461538462 505.250582497191 0.588461538461538 0.493061449628333 0.381623280199695 exp1-ditra-p adj
1344 44 BTN2 836 1 213 liste2 VP6 Block1 2 1 49 101 205 C trans p In der Schlange wurde lange von mir 999 999 101 49 c gestanden 6771 1138 75 13 2 9 101 205 s gewartet 989 166 70 12 2 8 101 257 u gelernt 720 121 180 30 1 7 exp1 1525.18461538462 505.250582497191 0.588461538461538 0.493061449628333 -1.3640451674065 exp1-trans-p non_adj
1345 45 BTN1 1924 1 123 liste2 VP6 Block1 2 1 35 35 87 I trans p Auf den Putz wurde ordentlich von ihm 999 999 35 35 i gehauen 56 9 6 1 2 7 35 87 s gehackt 21 4 8 1 1 7 35 139 u gestrichen 200 34 63 11 2 10 exp1 1525.18461538462 505.250582497191 0.588461538461538 0.493061449628333 0.789341761159873 exp1-trans-p non_adj
1346 46 BTN2 934 1 231 liste2 VP6 Block1 2 1 6 58 110 C ditra a 999 Sie hat der Nachbarin die Blumen NomS_DatO_AccO 1 58 6 c gegossen 65 11 10 2 2 8 58 162 s gewässert 4 1 3 1 2 9 58 214 u gepflegt 256 43 74 12 1 8 exp1 1525.18461538462 505.250582497191 0.588461538461538 0.493061449628333 -1.17008200656137 exp1-ditra-a adj
1351 51 BTN2 1523 1 231 liste2 VP6 Block1 2 1 14 66 118 C ditra a 999 Er hat ihr vorsichtig die Schmuckschatulle NomS_DatO_AccO 1 66 14 c geöffnet 617 104 205 34 2 8 66 170 s geklappt 118 20 21 4 1 8 66 222 u geschätzt 314 53 95 16 1 9 exp1 1525.18461538462 505.250582497191 0.588461538461538 0.493061449628333 -0.00432382556358076 exp1-ditra-a adj
1352 52 BTN1 1241 1 132 liste2 VP6 Block1 2 1 30 82 134 C trans a 999 Der talentierte Musiker hat das Saxophon NomS_AccO 5 82 30 c geblasen 85 14 14 2 2 8 82 186 s gepustet 10 2 2 0 2 8 82 238 u geputzt 64 11 15 3 1 7 exp1 1525.18461538462 505.250582497191 0.588461538461538 0.493061449628333 -0.562462716975087 exp1-trans-a adj
1354 54 BTN2 2014 0 321 liste2 VP6 Block1 2 1 51 51 103 I trans p Ins Schwarze wurde genau von der Psychologin 999 999 51 51 i getroffen 1523 256 191 32 2 9 51 103 s gezielt 123 21 20 3 1 7 51 155 u gestarrt 212 36 1 0 1 8 exp1 1525.18461538462 505.250582497191 0.588461538461538 0.493061449628333 0.967471194589077 exp1-trans-p non_adj
1356 56 BTN1 1825 0 312 liste2 VP6 Block1 2 1 41 93 197 C trans p Er wurde von ihr aus purer Notwehr 999 999 93 41 c geschlagen 1331 224 199 33 2 10 93 197 s geohrfeigt 11 2 1 0 2 10 93 249 u geschützt 345 58 106 18 1 9 exp1 1525.18461538462 505.250582497191 0.588461538461538 0.493061449628333 0.593399384387748 exp1-trans-p non_adj
1361 61 BTN3 1697 1 321 liste2 VP6 Block1 2 1 43 43 95 I trans p Frische Luft wurde nach Stunden von ihm 999 999 43 43 i geschnappt 30 5 2 0 1 10 43 95 s gefangen 427 72 66 11 2 8 43 147 u geatmet 172 29 5 1 2 7 exp1 1525.18461538462 505.250582497191 0.588461538461538 0.493061449628333 0.34005974573288 exp1-trans-p non_adj
1364 64 BTN2 1297 0 321 liste2 VP6 Block1 2 1 16 16 16 I ditra a 999 Er hat sie aus der Bahn NomS_AccO_PO 2 16 16 i geschleudert 92 15 31 5 2 12 16 68 s geschmettert 11 2 1 0 2 12 16 120 u gelenkt 212 36 50 8 1 7 exp1 1525.18461538462 505.250582497191 0.588461538461538 0.493061449628333 -0.451626625063582 exp1-ditra-a adj
1366 1 BTN1 951 1 123 liste2 VP6 Block2 2 2 2 54 106 C ditra a 999 Sie hat den Brief zur Post NomS_AccO_PO 2 54 2 c gebracht 3766 633 835 140 1 8 54 158 s geschafft 1479 248 505 85 1 9 54 210 u gepackt 188 32 41 7 1 7 exp1 1525.18461538462 505.250582497191 0.588461538461538 0.493061449628333 -1.13643533580252 exp1-ditra-a adj
1370 5 BTN3 1252 1 321 liste2 VP6 Block2 2 2 36 36 36 I trans a 999 Das junge Mädchen hat nach Blut NomS_PO 4 36 36 i gelechzt 3 1 0 0 1 8 36 88 s gegiert 7 1 0 0 1 7 36 140 u geschielt 15 3 1 0 1 9 exp1 1525.18461538462 505.250582497191 0.588461538461538 0.493061449628333 -0.540691341778184 exp1-trans-a adj
1371 6 BTN2 2359 1 231 liste2 VP6 Block2 2 2 18 70 122 C ditra a 999 Er hat der Oma den Wagen NomS_DatO_AccO 1 70 18 c geschoben 367 62 56 9 2 9 70 174 s gerollt 197 33 14 2 1 7 70 226 u geordnet 143 24 44 7 2 8 exp1 1525.18461538462 505.250582497191 0.588461538461538 0.493061449628333 1.65030068940103 exp1-ditra-a adj
1372 7 BTN3 1989 0 132 liste2 VP6 Block2 2 2 45 97 201 C trans p Die neuen Pflanzenkeime wurden bereits von ihnen 999 999 97 45 c gesetzt 2208 371 210 35 1 7 97 201 s gesät 33 6 12 2 1 5 97 253 u gewollt 10446 1755 56 9 1 7 exp1 1525.18461538462 505.250582497191 0.588461538461538 0.493061449628333 0.917990796414298 exp1-trans-p non_adj
1374 9 BTN3 839 1 321 liste2 VP6 Block2 2 2 28 28 28 I ditra a 999 Sie hat ihn in die Knie NomS_AccO_PO 2 28 28 i gezwungen 668 112 289 49 2 9 28 80 s geboten 1155 194 90 15 2 7 28 132 u gebeugt 172 29 33 6 1 7 exp1 1525.18461538462 505.250582497191 0.588461538461538 0.493061449628333 -1.35810751962553 exp1-ditra-a adj
1377 12 BTN2 1204 0 312 liste2 VP6 Block2 2 2 13 65 169 C ditra p Der Arm wurde von ihm um sie 999 999 65 13 c gelegt 1509 2054 269 45 1 6 65 169 s gemacht 8089 1359 1762 296 1 7 65 221 u geworfen 902 152 115 19 2 8 exp1 1525.18461538462 505.250582497191 0.588461538461538 0.493061449628333 -0.63569370627376 exp1-ditra-p adj
1382 17 BTN2 909 1 231 liste2 VP6 Block2 2 2 52 52 52 I trans a 999 Der Mann hat schnell die Notbremse NomS_AccO 5 52 52 i gezogen 1693 284 301 51 2 7 52 104 s gelöst 875 147 258 43 1 6 52 156 u gesichert 684 115 243 41 2 9 exp1 1525.18461538462 505.250582497191 0.588461538461538 0.493061449628333 -1.21956240473615 exp1-trans-a adj
1385 20 BTN3 1183 0 231 liste2 VP6 Block2 2 2 7 7 59 I ditra p Ihm wurde von ihr in die Karten 999 999 7 7 i geguckt 27 5 6 1 1 7 7 59 s gespäht 19 3 0 0 1 7 7 111 u gemalt 125 21 35 6 1 6 exp1 1525.18461538462 505.250582497191 0.588461538461538 0.493061449628333 -0.677257240740574 exp1-ditra-p adj
1386 21 BTN3 1030 1 312 liste2 VP6 Block2 2 2 4 4 4 I ditra a 999 Sie hat ihm aus der Hand NomS_DatO_PO 3 4 4 i gefressen 100 17 15 3 2 9 4 56 s geschlungen 27 5 3 1 2 11 4 108 u gewischt 89 15 5 1 1 8 exp1 1525.18461538462 505.250582497191 0.588461538461538 0.493061449628333 -0.980077277570221 exp1-ditra-a adj
1389 24 BTN1 1296 0 231 liste2 VP6 Block2 2 2 10 62 114 C ditra a 999 Sie hat ihm wieder neue Klamotten NomS_DatO_AccO 1 62 10 c gekauft 740 124 119 20 1 7 62 166 s gehandelt 1321 222 141 24 2 9 62 218 u gestrickt 8 1 3 1 1 9 exp1 1525.18461538462 505.250582497191 0.588461538461538 0.493061449628333 -0.453605840990573 exp1-ditra-a adj
1390 25 BTN1 2529 0 312 liste2 VP6 Block2 2 2 26 78 130 C ditra a 999 Er hat ihr wütend die Tür NomS_DatO_PO 3 78 26 c gewiesen 835 140 27 5 2 8 78 182 s geschildert 265 45 69 12 2 11 78 234 u geliefert 586 98 119 20 2 9 exp1 1525.18461538462 505.250582497191 0.588461538461538 0.493061449628333 1.98676739698952 exp1-ditra-a adj
1395 30 BTN1 1383 0 213 liste2 VP6 Block2 2 2 5 57 161 C ditra p Dem Patienten wurde von ihr der Puls 999 999 57 5 c gefühlt 859 144 34 6 1 7 57 161 s gespürt 457 77 21 4 1 7 57 213 u geregelt 123 21 46 8 2 8 exp1 1525.18461538462 505.250582497191 0.588461538461538 0.493061449628333 -0.281414055342343 exp1-ditra-p adj
1399 34 BTN1 1249 1 132 liste2 VP6 Block2 2 2 34 86 138 C trans a 999 Der Regenschirm hat lange am Haken NomS_PO 4 86 34 c gehangen 515 87 3 1 2 8 86 190 s gependelt 20 3 0 0 2 9 86 242 u gewackelt 0 0 0 0 2 9 exp1 1525.18461538462 505.250582497191 0.588461538461538 0.493061449628333 -0.546628989559158 exp1-trans-a adj
1400 35 BTN3 1884 1 321 liste2 VP6 Block2 2 2 37 89 193 C trans p Das miefendes Zimmer wurde nie von ihr 999 999 89 37 c gelüftet 22 4 6 1 2 8 89 193 s getrocknet 46 8 11 2 2 10 89 245 u gemietet 51 9 12 2 2 8 exp1 1525.18461538462 505.250582497191 0.588461538461538 0.493061449628333 0.710173124080226 exp1-trans-p non_adj
1405 40 BTN3 1030 1 321 liste2 VP6 Block2 2 2 44 44 44 I trans a 999 Sie hat nach dem Unfall Sterne NomS_AccO 5 44 44 i gesehen 6987 1174 917 154 2 7 44 96 s gesichtet 19 3 8 1 2 9 44 148 u gefunden 4687 787 833 140 2 8 exp1 1525.18461538462 505.250582497191 0.588461538461538 0.493061449628333 -0.980077277570221 exp1-trans-a adj
1406 41 BTN2 666 1 213 liste2 VP6 Block2 2 2 12 12 12 I ditra a 999 Er hat ihr nie ein Haar NomS_DatO_AccO 1 12 12 i gekrümmt 32 5 16 3 1 8 12 64 s gebogen 59 10 4 1 2 7 12 116 u gerupft 12 2 3 1 1 7 exp1 1525.18461538462 505.250582497191 0.588461538461538 0.493061449628333 -1.700511874995 exp1-ditra-a adj
1409 44 BTN1 1486 0 312 liste2 VP6 Block2 2 2 31 31 83 I trans p Die Schulbank wurde gemeinsam von den Jungs 999 999 31 31 i gedrückt 355 60 34 6 1 8 31 83 s gepresst 76 13 23 4 1 8 31 135 u genutzt 442 74 120 20 1 7 exp1 1525.18461538462 505.250582497191 0.588461538461538 0.493061449628333 -0.0775548148622535 exp1-trans-p non_adj
1411 46 BTN3 1959 1 312 liste2 VP6 Block2 2 2 39 39 91 I trans p Das Feld wurde nach Tagen von ihr 999 999 39 39 i geräumt 179 30 52 9 1 7 39 91 s geleert 131 22 7 1 1 7 39 143 u gekehrt 270 45 16 3 1 7 exp1 1525.18461538462 505.250582497191 0.588461538461538 0.493061449628333 0.858614318604563 exp1-trans-p non_adj
1412 47 BTN3 628 1 321 liste2 VP6 Block2 2 2 21 73 177 C ditra p Der Dolch wurde von ihm ins Herz 999 999 73 21 c gestoßen 602 101 84 14 2 8 73 177 s gebohrt 48 8 6 1 1 7 73 229 u gefügt 235 39 10 2 1 6 exp1 1525.18461538462 505.250582497191 0.588461538461538 0.493061449628333 -1.77572208022067 exp1-ditra-p adj
1413 48 BTN1 1670 1 132 liste2 VP6 Block2 2 2 42 94 146 C trans a 999 Sie hat Wäsche durch das Haus NomS_AccO 5 94 42 c geschmissen 22 4 6 1 2 11 94 198 s geschwungen 111 19 7 1 2 11 94 250 u gefahren 2884 485 228 38 2 8 exp1 1525.18461538462 505.250582497191 0.588461538461538 0.493061449628333 0.286620915704119 exp1-trans-a adj
1414 49 BTN2 2207 1 231 liste2 VP6 Block2 2 2 47 47 99 I trans p Der Rahmen wurde von dem ehrgeizigen Redner 999 999 47 47 i gesprengt 85 14 23 4 1 9 47 99 s geknackt 23 4 4 1 1 8 47 151 u gestaltet 324 54 96 16 2 9 exp1 1525.18461538462 505.250582497191 0.588461538461538 0.493061449628333 1.34945986849837 exp1-trans-p non_adj
1415 50 BTN2 884 1 213 liste2 VP6 Block2 2 2 15 15 67 I ditra p Ihr wurde von ihm nicht das Wasser 999 999 15 15 i gereicht 616 103 35 6 1 8 15 67 s gegeben 10290 1729 1186 199 2 7 15 119 u geprüft 460 77 131 22 1 7 exp1 1525.18461538462 505.250582497191 0.588461538461538 0.493061449628333 -1.26904280291093 exp1-ditra-p adj
1420 55 BTN3 1237 1 312 liste2 VP6 Block2 2 2 50 102 154 C trans a 999 Sie haben stundenlang zu klassischem Swing NomS_PO 4 102 50 c getanzt 189 32 26 4 1 7 102 206 s gesungen 438 74 46 8 2 8 102 258 u geredet 906 152 68 11 2 7 exp1 1525.18461538462 505.250582497191 0.588461538461538 0.493061449628333 -0.570379580683051 exp1-trans-a adj
1424 59 BTN2 1147 1 231 liste2 VP6 Block2 2 2 29 81 185 C trans p Der Postbote wurde von dem Hund bereits 999 999 81 29 c gebissen 127 21 18 3 2 8 81 185 s gezwickt 5 1 0 0 1 8 81 237 u gerochen 135 23 6 1 2 8 exp1 1525.18461538462 505.250582497191 0.588461538461538 0.493061449628333 -0.748509014112255 exp1-trans-p non_adj
1425 60 BTN2 955 1 213 liste2 VP6 Block2 2 2 23 23 75 I ditra p Ihr wurde von ihm auf die Zehen 999 999 23 23 i getreten 1686 283 176 30 2 8 23 75 s getrampelt 11 2 0 0 2 10 23 127 u gerast 76 13 11 2 1 6 exp1 1525.18461538462 505.250582497191 0.588461538461538 0.493061449628333 -1.12851847209456 exp1-ditra-p adj
1428 63 BTN2 798 1 231 liste2 VP6 Block2 2 2 20 20 20 I ditra a 999 Er ist der Geliebten aufs Dach NomS_DatO_PO 3 20 20 i gestiegen 1242 209 289 49 2 9 20 72 s geklettert 112 19 10 2 2 10 20 124 u gefolgt 1133 190 101 17 1 7 exp1 1525.18461538462 505.250582497191 0.588461538461538 0.493061449628333 -1.43925537263217 exp1-ditra-a adj
1432 2 BTN3 868 1 321 liste2 VP6 Block3 2 3 49 49 101 I trans p Schmiere wurde heimlich von dem kleinen Jungen 999 999 49 49 i gestanden 6771 1138 75 13 2 9 49 101 s gehockt 78 13 0 0 1 7 49 153 u getrunken 474 80 82 14 2 9 exp1 1525.18461538462 505.250582497191 0.588461538461538 0.493061449628333 -1.30071025774279 exp1-trans-p non_adj
1436 6 BTN3 1550 1 312 liste2 VP6 Block3 2 3 7 59 163 C ditra p Für ihn wurde von ihr nach Autos 999 999 59 7 c geguckt 27 5 6 1 1 7 59 163 s gespäht 19 3 0 0 1 7 59 215 u gehorcht 38 6 7 1 1 8 exp1 1525.18461538462 505.250582497191 0.588461538461538 0.493061449628333 0.0491150044651804 exp1-ditra-p adj
1437 7 BTN3 778 1 312 liste2 VP6 Block3 2 3 1 1 53 I ditra p Ihr Freund wurde von ihr zur Kasse 999 999 1 1 i gebeten 98 16 6 1 2 7 1 53 s gedrängt 267 45 54 9 1 8 1 105 u geholt 716 120 84 14 1 6 exp1 1525.18461538462 505.250582497191 0.588461538461538 0.493061449628333 -1.47883969117199 exp1-ditra-p adj
1441 11 BTN2 2158 1 213 liste2 VP6 Block3 2 3 39 91 195 C trans p Das Zimmer wurde letztendlich von dem Mädchen 999 999 91 39 c geräumt 179 30 52 9 1 7 91 195 s gewechselt 248 42 32 5 2 10 91 247 u gemeint 2991 503 270 45 1 7 exp1 1525.18461538462 505.250582497191 0.588461538461538 0.493061449628333 1.2524782880758 exp1-trans-p non_adj
1446 16 BTN3 847 1 321 liste2 VP6 Block3 2 3 44 96 148 C trans a 999 Ich habe ihren Bruder nie zuvor NomS_AccO 5 96 44 c gesehen 6987 1174 917 154 2 7 96 200 s gefunden 4687 787 833 140 2 8 96 252 u gerettet 427 72 150 25 2 8 exp1 1525.18461538462 505.250582497191 0.588461538461538 0.493061449628333 -1.3422737922096 exp1-trans-a adj
1447 17 BTN2 687 1 213 liste2 VP6 Block3 2 3 38 38 38 I trans a 999 Sie hat den Mund zu voll NomS_AccO 5 38 38 i genommen 4867 818 763 128 2 8 38 90 s getan 3421 575 656 110 1 5 38 142 u gelassen 5577 937 106 18 2 8 exp1 1525.18461538462 505.250582497191 0.588461538461538 0.493061449628333 -1.65894834052819 exp1-trans-a adj
1450 20 BTN1 1042 1 123 liste2 VP6 Block3 2 3 30 30 30 I trans a 999 Sie haben beide ins gleiche Horn NomS_PO 4 30 30 i geblasen 85 14 14 2 2 8 30 82 s gehaucht 24 4 0 0 1 8 30 134 u geseufzt 112 19 2 0 1 8 exp1 1525.18461538462 505.250582497191 0.588461538461538 0.493061449628333 -0.956326686446327 exp1-trans-a adj
1453 23 BTN1 1485 1 123 liste2 VP6 Block3 2 3 31 83 187 C trans p Alle ihre Pickel wurden von ihr wund 999 999 83 31 c gedrückt 355 60 34 6 1 8 83 187 s gekratzt 55 9 3 1 1 8 83 239 u gelegen 4362 733 120 20 2 7 exp1 1525.18461538462 505.250582497191 0.588461538461538 0.493061449628333 -0.0795340307892447 exp1-trans-p non_adj
1456 26 BTN2 1023 1 213 liste2 VP6 Block3 2 3 12 64 116 C ditra a 999 Die Natur hat uns die Banane NomS_DatO_AccO 1 64 12 c gekrümmt 32 5 16 3 1 8 64 168 s gebogen 59 10 4 1 2 7 64 220 u gezeugt 110 18 14 2 1 7 exp1 1525.18461538462 505.250582497191 0.588461538461538 0.493061449628333 -0.993931789059159 exp1-ditra-a adj
1459 29 BTN2 1198 1 213 liste2 VP6 Block3 2 3 6 6 6 I ditra a 999 Er hat mächtig Öl ins Feuer NomS_AccO_PO 2 6 6 i gegossen 65 11 10 2 2 8 6 58 s gesondert 5176 870 11 2 2 9 6 110 u gefüllt 258 43 58 10 1 7 exp1 1525.18461538462 505.250582497191 0.588461538461538 0.493061449628333 -0.647569001835706 exp1-ditra-a adj
1461 31 BTN1 1276 1 123 liste2 VP6 Block3 2 3 33 33 85 I trans p Der Schnabel wurde schnell von dem Jungen 999 999 33 33 i gehalten 3971 667 454 76 2 8 33 85 s gestützt 292 49 103 17 1 8 33 137 u geschüttelt 280 47 11 2 2 11 exp1 1525.18461538462 505.250582497191 0.588461538461538 0.493061449628333 -0.493190159530396 exp1-trans-p non_adj
1462 32 BTN3 670 0 231 liste2 VP6 Block3 2 3 4 56 108 C ditra a 999 Die Katze hat Mäuse zum Frühstück NomS_AccO_PO 2 56 4 c gefressen 100 17 15 3 2 9 56 160 s gegessen 400 67 44 7 2 8 56 212 u gezählt 504 85 61 10 1 7 exp1 1525.18461538462 505.250582497191 0.588461538461538 0.493061449628333 -1.69259501128704 exp1-ditra-a adj
1465 35 BTN1 1748 1 123 liste2 VP6 Block3 2 3 47 99 203 C trans p Die maroden Häuser wurden von den Bauarbeitern 999 999 99 47 c gesprengt 85 14 23 4 1 9 99 203 s gestürzt 349 59 67 11 1 8 99 255 u gemeldet 744 125 189 32 2 8 exp1 1525.18461538462 505.250582497191 0.588461538461538 0.493061449628333 0.440999758009429 exp1-trans-p non_adj
1466 36 BTN2 948 1 231 liste2 VP6 Block3 2 3 41 41 93 I trans p Mächtig Schaum wurde von der jungen Frau 999 999 41 41 i geschlagen 1331 224 199 33 2 10 41 93 s geprügelt 23 4 4 1 2 9 41 145 u gebildet 907 152 121 20 2 8 exp1 1525.18461538462 505.250582497191 0.588461538461538 0.493061449628333 -1.1423729835835 exp1-trans-p non_adj
1467 37 BTN2 1024 1 213 liste2 VP6 Block3 2 3 14 14 14 I ditra a 999 Sie hat der Freundin die Augen NomS_DatO_AccO 1 14 14 i geöffnet 617 104 205 34 2 8 14 66 s geklärt 259 44 115 19 1 7 14 118 u gebessert 159 27 27 5 2 9 exp1 1525.18461538462 505.250582497191 0.588461538461538 0.493061449628333 -0.991952573132168 exp1-ditra-a adj
1472 42 BTN1 1438 1 132 liste2 VP6 Block3 2 3 28 80 132 C ditra a 999 Er hat das Mädchen zur Prostitution NomS_AccO_PO 2 80 28 c gezwungen 668 112 289 49 2 9 80 184 s genötigt 108 18 45 8 2 8 80 236 u geladen 269 45 70 12 2 7 exp1 1525.18461538462 505.250582497191 0.588461538461538 0.493061449628333 -0.172557179357829 exp1-ditra-a adj
1476 46 BTN3 1575 1 312 liste2 VP6 Block3 2 3 20 72 124 C ditra a 999 Er ist Pferden auf den Rücken NomS_DatO_PO 3 72 20 c gestiegen 1242 209 289 49 2 9 72 176 s gekrabbelt 5 1 0 0 2 10 72 228 u gefallen 1668 280 179 30 2 8 exp1 1525.18461538462 505.250582497191 0.588461538461538 0.493061449628333 0.0985954026399593 exp1-ditra-a adj
1477 47 BTN2 1947 1 231 liste2 VP6 Block3 2 3 9 9 61 I ditra p Sie wurde von ihm in den Himmel 999 999 9 9 i gehoben 685 115 23 4 2 7 9 61 s gewuchtet 4 1 1 0 2 9 9 113 u geflogen 629 106 75 13 2 8 exp1 1525.18461538462 505.250582497191 0.588461538461538 0.493061449628333 0.834863727480669 exp1-ditra-p adj
1478 48 BTN2 954 1 213 liste2 VP6 Block3 2 3 23 75 179 C ditra p Ihm wurde von ihr in die Hacken 999 999 75 23 c getreten 1686 283 176 30 2 8 75 179 s gestampft 50 8 3 1 1 9 75 231 u gehüpft 47 8 0 0 1 7 exp1 1525.18461538462 505.250582497191 0.588461538461538 0.493061449628333 -1.13049768802155 exp1-ditra-p adj
1483 53 BTN3 932 0 132 liste2 VP6 Block3 2 3 52 104 156 C trans a 999 Sie haben das Stahlseil noch fester NomS_AccO 5 104 52 c gezogen 1693 284 301 51 2 7 104 208 s gestrafft 34 6 6 1 1 9 104 260 u gesichert 684 115 243 41 2 9 exp1 1525.18461538462 505.250582497191 0.588461538461538 0.493061449628333 -1.17404043841535 exp1-trans-a adj
1485 55 BTN2 851 1 231 liste2 VP6 Block3 2 3 25 25 77 I ditra p Ihm wurde von ihr gründlich der Kopf 999 999 25 25 i gewaschen 118 20 34 6 2 9 25 77 s gereinigt 66 11 23 4 2 9 25 129 u gemessen 294 49 131 22 2 8 exp1 1525.18461538462 505.250582497191 0.588461538461538 0.493061449628333 -1.33435692850164 exp1-ditra-p adj
1487 57 BTN3 663 1 312 liste2 VP6 Block3 2 3 46 46 46 I trans a 999 Er hat immer die zweite Geige NomS_AccO 5 46 46 i gespielt 1960 329 281 47 1 8 46 98 s gestimmt 773 130 52 9 1 8 46 150 u gehört 2278 383 666 112 1 6 exp1 1525.18461538462 505.250582497191 0.588461538461538 0.493061449628333 -1.70644952277597 exp1-trans-a adj
1491 61 BTN1 1485 1 132 liste2 VP6 Block3 2 3 36 88 140 C trans a 999 Der durstige Maratonläufer hat nach Wasser NomS_PO 4 88 36 c gelechzt 3 1 0 0 1 8 88 192 s gegiert 7 1 0 0 1 7 88 244 u gewühlt 36 6 0 0 1 7 exp1 1525.18461538462 505.250582497191 0.588461538461538 0.493061449628333 -0.0795340307892447 exp1-trans-a adj
1493 63 BTN3 1517 1 321 liste2 VP6 Block3 2 3 15 67 171 C ditra p Dem Mann wurde von ihr der Brotkorb 999 999 67 15 c gereicht 616 103 35 6 1 8 67 171 s gegeben 10290 1729 1186 199 2 7 67 223 u gestattet 264 44 119 20 2 9 exp1 1525.18461538462 505.250582497191 0.588461538461538 0.493061449628333 -0.0161991211255277 exp1-ditra-p adj
1494 64 BTN3 977 1 321 liste2 VP6 Block3 2 3 17 17 69 I ditra p Er wurde von ihr sehr ins Herz 999 999 17 17 i geschlossen 1264 212 362 61 2 11 17 69 s gesperrt 112 19 66 11 1 8 17 121 u gezeichnet 336 56 48 8 2 10 exp1 1525.18461538462 505.250582497191 0.588461538461538 0.493061449628333 -1.08497572170075 exp1-ditra-p adj
1495 65 BTN1 965 1 123 liste2 VP6 Block3 2 3 22 22 22 I ditra a 999 Sie hat dem Jungen die Flügel NomS_DatO_AccO 1 22 22 i gestutzt 34 6 4 1 1 8 22 74 s gekürzt 78 13 45 8 1 7 22 126 u gekämmt 27 5 8 1 1 7 exp1 1525.18461538462 505.250582497191 0.588461538461538 0.493061449628333 -1.10872631282465 exp1-ditra-a adj
1499 4 BTN2 1888 1 213 liste2 VP6 Block4 2 4 16 68 120 C ditra a 999 Sie hat Konfetti in die Luft NomS_AccO_PO 2 68 16 c geschleudert 92 15 31 5 2 12 68 172 s geschmettert 11 2 1 0 2 12 68 224 u gestapelt 30 5 7 1 2 9 exp1 1525.18461538462 505.250582497191 0.588461538461538 0.493061449628333 0.718089987788191 exp1-ditra-a adj
1500 5 BTN3 1751 1 312 liste2 VP6 Block4 2 4 3 55 159 C ditra p Der Arm wurde ihm von dem Aufprall 999 999 55 3 c gebrochen 361 61 43 7 2 9 55 159 s gestaucht 5 1 1 0 1 9 55 211 u gewirbelt 39 7 2 0 2 9 exp1 1525.18461538462 505.250582497191 0.588461538461538 0.493061449628333 0.446937405790403 exp1-ditra-p adj
1501 6 BTN1 1536 1 123 liste2 VP6 Block4 2 4 40 92 144 C trans a 999 Sie hat täglich das junge Pferd NomS_AccO 5 92 40 c geritten 128 22 18 3 2 8 92 196 s gezügelt 18 3 5 1 2 8 92 248 u gemocht 3176 534 4 1 1 7 exp1 1525.18461538462 505.250582497191 0.588461538461538 0.493061449628333 0.0214059814873043 exp1-trans-a adj
1502 7 BTN2 553 1 231 liste2 VP6 Block4 2 4 10 10 10 I ditra a 999 Er hat die Katze im Sack NomS_AccO_PO 2 10 10 i gekauft 740 124 119 20 1 7 10 62 s gehandelt 1321 222 141 24 2 9 10 114 u getragen 1984 333 235 39 2 8 exp1 1525.18461538462 505.250582497191 0.588461538461538 0.493061449628333 -1.924163274745 exp1-ditra-a adj
1506 11 BTN2 1673 1 231 liste2 VP6 Block4 2 4 13 13 65 I ditra p Die Angestellte wurde von ihm aufs Eis 999 999 13 13 i gelegt 1509 2054 269 45 1 6 13 65 s gestellt 4171 701 890 150 1 8 13 117 u gewählt 812 136 368 62 1 7 exp1 1525.18461538462 505.250582497191 0.588461538461538 0.493061449628333 0.292558563485093 exp1-ditra-p adj
1507 12 BTN2 597 1 231 liste2 VP6 Block4 2 4 5 5 57 I ditra p Ihm wurde von ihr auf den Zahn 999 999 5 5 i gefühlt 859 144 34 6 1 7 5 57 s gespürt 457 77 21 4 1 7 5 109 u gescheint 2045 344 1 0 1 9 exp1 1525.18461538462 505.250582497191 0.588461538461538 0.493061449628333 -1.83707777395739 exp1-ditra-p adj
1511 16 BTN1 1549 1 132 liste2 VP6 Block4 2 4 51 103 207 C trans p Paul wurde von ihm beim Kickboxen stark 999 999 103 51 c getroffen 1523 256 191 32 2 9 103 207 s gefährdet 278 47 167 28 2 9 103 259 u gefürchtet 346 58 26 4 2 10 exp1 1525.18461538462 505.250582497191 0.588461538461538 0.493061449628333 0.0471357885381893 exp1-trans-p non_adj
1516 21 BTN2 661 1 231 liste2 VP6 Block4 2 4 21 21 73 I ditra p Er wurde von ihr vor den Kopf 999 999 21 21 i gestoßen 602 101 84 14 2 8 21 73 s gerammt 36 6 14 2 1 7 21 125 u gesenkt 269 45 78 13 1 7 exp1 1525.18461538462 505.250582497191 0.588461538461538 0.493061449628333 -1.71040795462996 exp1-ditra-p adj
1517 22 BTN1 861 1 123 liste2 VP6 Block4 2 4 34 34 34 I trans a 999 Er hat lange an der Strippe NomS_PO 4 34 34 i gehangen 515 87 3 1 2 8 34 86 s gependelt 20 3 0 0 2 9 34 138 u gesprochen 3598 605 616 103 2 10 exp1 1525.18461538462 505.250582497191 0.588461538461538 0.493061449628333 -1.31456476923173 exp1-trans-a adj
1519 24 BTN1 1066 1 123 liste2 VP6 Block4 2 4 29 29 81 I trans p In den sauren Apfel wurde von ihm 999 999 29 29 i gebissen 127 21 18 3 2 8 29 81 s gespuckt 40 7 5 1 1 8 29 133 u geschnitten 176 30 28 5 2 11 exp1 1525.18461538462 505.250582497191 0.588461538461538 0.493061449628333 -0.908825504198539 exp1-trans-p non_adj
1522 27 BTN3 752 1 321 liste2 VP6 Block4 2 4 45 45 97 I trans p Aufs falsche Pferd wurde immer von ihr 999 999 45 45 i gesetzt 2208 371 210 35 1 7 45 97 s gelehnt 397 67 14 2 1 7 45 149 u gewollt 10446 1755 56 9 1 7 exp1 1525.18461538462 505.250582497191 0.588461538461538 0.493061449628333 -1.53029930527376 exp1-trans-p non_adj
1525 30 BTN1 1050 1 123 liste2 VP6 Block4 2 4 50 50 50 I trans a 999 Er hat jahrelang nach ihrer Pfeife NomS_PO 4 50 50 i getanzt 189 32 26 4 1 7 50 102 s gesteppt 0 0 0 0 1 8 50 154 u gesucht 2892 486 596 100 1 7 exp1 1525.18461538462 505.250582497191 0.588461538461538 0.493061449628333 -0.940492959030398 exp1-trans-a adj
1530 35 BTN2 1356 0 123 liste2 VP6 Block4 2 4 2 2 2 I ditra a 999 Er hat sie unter die Haube NomS_AccO_PO 2 2 2 i gebracht 3766 633 835 140 1 8 2 54 s geführt 2518 423 713 120 1 7 2 106 u geschafft 1479 248 505 85 1 9 exp1 1525.18461538462 505.250582497191 0.588461538461538 0.493061449628333 -0.334852885371104 exp1-ditra-a adj
1534 39 BTN1 1903 0 231 liste2 VP6 Block4 2 4 11 63 167 C ditra p Ihr wurde von ihm an die Tür 999 999 63 11 c geklopft 138 23 8 1 1 8 63 167 s gepocht 52 9 4 1 1 7 63 219 u gepinselt 8 1 1 0 2 9 exp1 1525.18461538462 505.250582497191 0.588461538461538 0.493061449628333 0.747778226693058 exp1-ditra-p adj
1537 42 BTN2 925 1 231 liste2 VP6 Block4 2 4 43 95 199 C trans p Nach Fliegen wurde gierig von dem Frosch 999 999 95 43 c geschnappt 30 5 2 0 1 10 95 199 s gehascht 3 1 0 0 1 8 95 251 u geschaut 319 54 8 1 1 8 exp1 1525.18461538462 505.250582497191 0.588461538461538 0.493061449628333 -1.18789494990429 exp1-trans-p non_adj
1538 43 BTN2 725 1 231 liste2 VP6 Block4 2 4 48 100 152 C trans a 999 Der Passant ist schnell zur Seite NomS_PO 4 100 48 c gesprungen 438 74 17 3 2 10 100 204 s gegangen 7302 1227 437 73 2 8 100 256 u geflohen 136 23 20 3 2 8 exp1 1525.18461538462 505.250582497191 0.588461538461538 0.493061449628333 -1.58373813530252 exp1-trans-a adj
1542 47 BTN3 854 1 312 liste2 VP6 Block4 2 4 26 26 26 I ditra a 999 Sie hat ihn in die Schranken NomS_AccO_PO 2 26 26 i gewiesen 835 140 27 5 2 8 26 78 s geschickt 348 58 118 20 1 9 26 130 u geneigt 200 34 65 11 1 7 exp1 1525.18461538462 505.250582497191 0.588461538461538 0.493061449628333 -1.32841928072066 exp1-ditra-a adj
1543 48 BTN3 1034 1 312 liste2 VP6 Block4 2 4 8 60 112 C ditra a 999 Ich habe die Hemden auf Kleiderbügel NomS_AccO_PO 2 60 8 c gehängt 335 56 26 4 1 7 60 164 s gebaumelt 27 5 2 0 2 9 60 216 u gesteckt 396 67 56 9 1 8 exp1 1525.18461538462 505.250582497191 0.588461538461538 0.493061449628333 -0.972160413862256 exp1-ditra-a adj
1545 50 BTN3 1200 0 231 liste2 VP6 Block4 2 4 35 87 191 C trans p Auf den Tisch wurde kräftig von ihm 999 999 87 35 c gehauen 56 9 6 1 2 7 87 191 s getrommelt 136 23 8 1 2 10 87 243 u gemurmelt 148 25 0 0 2 9 exp1 1525.18461538462 505.250582497191 0.588461538461538 0.493061449628333 -0.643610569981724 exp1-trans-p non_adj
1546 51 BTN2 888 0 321 liste2 VP6 Block4 2 4 32 84 136 C trans a 999 Das Mädchen hat nach den Bonbons NomS_PO 4 84 32 c gegriffen 618 104 36 6 2 9 84 188 s gelangt 878 148 65 11 1 7 84 240 u getastet 64 11 0 0 2 8 exp1 1525.18461538462 505.250582497191 0.588461538461538 0.493061449628333 -1.26112593920296 exp1-trans-a adj
1550 55 BTN3 1536 1 321 liste2 VP6 Block4 2 4 27 79 183 C ditra p Dem Touristen wurde von ihr der Weg 999 999 79 27 c gezeigt 3142 528 464 78 1 7 79 183 s gedeutet 284 48 32 5 2 8 79 235 u geflutet 5 1 1 0 2 8 exp1 1525.18461538462 505.250582497191 0.588461538461538 0.493061449628333 0.0214059814873043 exp1-ditra-p adj
1551 56 BTN2 2504 0 123 liste2 VP6 Block4 2 4 18 18 18 I ditra a 999 Er hat die Frau aufs Abstellgleis NomS_AccO_PO 2 18 18 i geschoben 367 62 56 9 2 9 18 70 s gerückt 206 35 57 10 1 7 18 122 u gebunden 343 58 196 33 2 8 exp1 1525.18461538462 505.250582497191 0.588461538461538 0.493061449628333 1.93728699881474 exp1-ditra-a adj
1553 58 BTN2 1505 0 312 liste2 VP6 Block4 2 4 24 76 128 C ditra a 999 Der Hund hat die Schafe heimwärts NomS_AccO_PO 2 76 24 c getrieben 528 89 57 10 2 9 76 180 s geleitet 424 71 65 11 2 8 76 232 u gelockt 54 9 8 1 1 7 exp1 1525.18461538462 505.250582497191 0.588461538461538 0.493061449628333 -0.0399497122494216 exp1-ditra-a adj
1554 59 BTN1 1683 0 312 liste2 VP6 Block4 2 4 42 42 42 I trans a 999 Er hat ganz alleine den Laden NomS_AccO 5 42 42 i geschmissen 22 4 6 1 2 11 42 94 s geschwungen 111 19 7 1 2 11 42 146 u gezahlt 566 95 125 21 1 7 exp1 1525.18461538462 505.250582497191 0.588461538461538 0.493061449628333 0.312350722755004 exp1-trans-a adj
1556 61 BTN3 1430 1 321 liste2 VP6 Block4 2 4 19 71 175 C ditra p Pferde wurden von ihm an den Wagen 999 999 71 19 c gespannt 174 29 116 19 1 8 71 175 s gekettet 9 2 6 1 2 8 71 227 u gewöhnt 158 27 97 16 1 7 exp1 1525.18461538462 505.250582497191 0.588461538461538 0.493061449628333 -0.188390906773758 exp1-ditra-p adj
1557 62 BTN1 1093 1 132 liste2 VP6 Block4 2 4 37 37 89 I trans p Der Schleier wurde endlich von der Frau 999 999 37 37 i gelüftet 22 4 6 1 2 8 37 89 s gerafft 21 4 1 0 1 7 37 141 u gestreift 66 11 9 2 1 9 exp1 1525.18461538462 505.250582497191 0.588461538461538 0.493061449628333 -0.855386674169778 exp1-trans-p non_adj
1562 2 BTN1 1087 1 132 liste1 VP7 Block1 1 1 35 35 35 I trans a 999 Er hat ordentlich auf den Putz NomS_PO 4 35 35 i gehauen 56 9 6 1 2 7 35 87 s gehackt 21 4 8 1 1 7 35 139 u gestrichen 200 34 63 11 2 10 exp1 1268.01923076923 383.416882023021 0.676923076923077 0.468553753098425 -0.472121179991135 exp1-trans-a adj
1567 7 BTN2 948 0 123 liste1 VP7 Block1 1 1 49 101 153 C trans a 999 Ich habe lange in der Schlange NomS_PO 4 101 49 c gestanden 6771 1138 75 13 2 9 101 205 s gewartet 989 166 70 12 2 8 101 257 u gelernt 720 121 180 30 1 7 exp1 1268.01923076923 383.416882023021 0.676923076923077 0.468553753098425 -0.834650861174172 exp1-trans-a adj
1569 9 BTN3 1314 1 321 liste1 VP7 Block1 1 1 14 66 170 C ditra p Ihr wurde von ihm vorsichtig die Schmuckschatulle 999 999 66 14 c geöffnet 617 104 205 34 2 8 66 170 s geklappt 118 20 21 4 1 8 66 222 u geschätzt 314 53 95 16 1 9 exp1 1268.01923076923 383.416882023021 0.676923076923077 0.468553753098425 0.1199236950344 exp1-ditra-p adj
1570 10 BTN1 1253 1 123 liste1 VP7 Block1 1 1 11 11 11 I ditra a 999 Sie hat ihm auf die Finger NomS_DatO_PO 3 11 11 i geklopft 138 23 8 1 1 8 11 63 s gehämmert 27 5 3 1 2 9 11 115 u geleuchtet 140 24 1 0 2 10 exp1 1268.01923076923 383.416882023021 0.676923076923077 0.468553753098425 -0.0391720643336955 exp1-ditra-a adj
1575 15 BTN3 1648 1 321 liste1 VP7 Block1 1 1 8 8 60 I ditra p Es wurde von ihm an den Nagel 999 999 8 8 i gehängt 335 56 26 4 1 7 8 60 s gebaumelt 27 5 2 0 2 9 8 112 u gesteckt 396 67 56 9 1 8 exp1 1268.01923076923 383.416882023021 0.676923076923077 0.468553753098425 0.991038180754791 exp1-ditra-p adj
1578 18 BTN3 1278 1 312 liste1 VP7 Block1 1 1 27 27 27 I ditra a 999 Die Frau hat ihm die Krallen NomS_DatO_AccO 1 27 27 i gezeigt 3142 528 464 78 1 7 27 79 s gedeutet 284 48 32 5 2 8 27 131 u genehmigt 138 23 59 10 2 9 exp1 1268.01923076923 383.416882023021 0.676923076923077 0.468553753098425 0.0260311157351961 exp1-ditra-a adj
1580 20 BTN2 643 0 123 liste1 VP7 Block1 1 1 43 43 43 I trans a 999 Nach Stunden hat er frische Luft NomS_AccO 5 43 43 i geschnappt 30 5 2 0 1 10 43 95 s gefangen 427 72 66 11 2 8 43 147 u geatmet 172 29 5 1 2 7 exp1 1268.01923076923 383.416882023021 0.676923076923077 0.468553753098425 -1.63012965801465 exp1-trans-a adj
1582 22 BTN2 1472 0 321 liste1 VP7 Block1 1 1 22 74 178 C ditra p Ihm wurde von ihr morgens der Bart 999 999 74 22 c gestutzt 34 6 4 1 1 8 74 178 s getrimmt 2 0 0 0 1 8 74 230 u gefärbt 53 9 21 4 1 7 exp1 1268.01923076923 383.416882023021 0.676923076923077 0.468553753098425 0.532007793069794 exp1-ditra-p adj
1584 24 BTN3 966 1 321 liste1 VP7 Block1 1 1 1 53 105 C ditra a 999 Sie hat ihre Schwester um Hilfe NomS_AccO_PO 2 53 1 c gebeten 98 16 6 1 2 7 53 157 s gefragt 2461 413 291 49 1 7 53 209 u gerufen 928 156 94 16 2 7 exp1 1268.01923076923 383.416882023021 0.676923076923077 0.468553753098425 -0.78770457152457 exp1-ditra-a adj
1585 25 BTN1 891 1 132 liste1 VP7 Block1 1 1 9 61 113 C ditra a 999 Er hat ihr den schweren Karton NomS_DatO_AccO 1 61 9 c gehoben 685 115 23 4 2 7 61 165 s geschleppt 137 23 20 3 1 10 61 217 u geschaukelt 46 8 1 0 2 11 exp1 1268.01923076923 383.416882023021 0.676923076923077 0.468553753098425 -0.983314111731245 exp1-ditra-a adj
1589 29 BTN3 1620 1 312 liste1 VP7 Block1 1 1 32 32 84 I trans p Nach den Sternen wurde immer von ihr 999 999 32 32 i gegriffen 618 104 36 6 2 9 32 84 s gelangt 878 148 65 11 1 7 32 136 u gelebt 1659 279 120 20 1 6 exp1 1268.01923076923 383.416882023021 0.676923076923077 0.468553753098425 0.918010619077632 exp1-trans-p non_adj
1592 32 BTN3 1359 1 321 liste1 VP7 Block1 1 1 33 85 137 C trans a 999 Ich habe die Hundeleine sehr kurz NomS_AccO 5 85 33 c gehalten 3971 667 454 76 2 8 85 189 s gefasst 657 110 229 38 1 7 85 241 u gebraucht 1799 302 74 12 1 9 exp1 1268.01923076923 383.416882023021 0.676923076923077 0.468553753098425 0.237289419158405 exp1-trans-a adj
1595 35 BTN3 1348 1 321 liste1 VP7 Block1 1 1 17 69 121 C ditra a 999 Er hat der Frau das Fenster NomS_DatO_AccO 1 69 17 c geschlossen 1264 212 362 61 2 11 69 173 s gekippt 62 10 6 1 1 7 69 225 u gebaut 830 139 311 52 1 6 exp1 1268.01923076923 383.416882023021 0.676923076923077 0.468553753098425 0.208600019928092 exp1-ditra-a adj
1598 38 BTN1 1643 1 123 liste1 VP7 Block1 1 1 16 16 68 I ditra p Sie wurde von ihm aus der Bahn 999 999 16 16 i geschleudert 92 15 31 5 2 12 16 68 s geschmettert 11 2 1 0 2 12 16 120 u gelenkt 212 36 50 8 1 7 exp1 1268.01923076923 383.416882023021 0.676923076923077 0.468553753098425 0.977997544741013 exp1-ditra-p adj
1599 39 BTN2 730 1 231 liste1 VP7 Block1 1 1 51 51 51 I trans a 999 Die Psychologin hat genau ins Schwarze NomS_PO 4 51 51 i getroffen 1523 256 191 32 2 9 51 103 s gezielt 123 21 20 3 1 7 51 155 u gestarrt 212 36 1 0 1 8 exp1 1268.01923076923 383.416882023021 0.676923076923077 0.468553753098425 -1.40322259137491 exp1-trans-a adj
1602 42 BTN3 668 1 312 liste1 VP7 Block1 1 1 24 24 76 I ditra p Sie wurde von ihm in die Enge 999 999 24 24 i getrieben 528 89 57 10 2 9 24 76 s gehetzt 55 9 17 3 1 7 24 128 u gekämpft 619 104 62 10 1 8 exp1 1268.01923076923 383.416882023021 0.676923076923077 0.468553753098425 -1.56492647794576 exp1-ditra-p adj
1606 46 BTN1 1492 1 132 liste1 VP7 Block1 1 1 41 93 145 C trans a 999 Sie hat ihn aus purer Notwehr NomS_AccO 5 93 41 c geschlagen 1331 224 199 33 2 10 93 197 s geohrfeigt 11 2 1 0 2 10 93 249 u geschützt 345 58 106 18 1 9 exp1 1268.01923076923 383.416882023021 0.676923076923077 0.468553753098425 0.584170337124908 exp1-trans-a adj
1607 47 BTN2 992 0 312 liste1 VP7 Block1 1 1 40 40 92 I trans p Das kleine Kind wurde mächtig vom Teufel 999 999 40 40 i geritten 128 22 18 3 2 8 40 92 s gejagt 166 28 29 5 1 6 40 144 u geärgert 97 16 16 3 2 8 exp1 1268.01923076923 383.416882023021 0.676923076923077 0.468553753098425 -0.719893264252923 exp1-trans-p non_adj
1612 52 BTN2 799 0 312 liste1 VP7 Block1 1 1 25 77 129 C ditra a 999 Er hat der Tochter die Haare NomS_DatO_AccO 1 77 25 c gewaschen 118 20 34 6 2 9 77 181 s gesäubert 31 5 7 1 2 9 77 233 u gebürstet 9 2 2 0 2 9 exp1 1268.01923076923 383.416882023021 0.676923076923077 0.468553753098425 -1.22326181438477 exp1-ditra-a adj
1614 54 BTN1 1692 0 312 liste1 VP7 Block1 1 1 30 82 186 C trans p Das Saxophon wurde von dem talentierten Musiker 999 999 82 30 c geblasen 85 14 14 2 2 8 82 186 s gepustet 10 2 2 0 2 8 82 238 u geputzt 64 11 15 3 1 7 exp1 1268.01923076923 383.416882023021 0.676923076923077 0.468553753098425 1.10579577767604 exp1-trans-p non_adj
1616 56 BTN1 1039 1 132 liste1 VP7 Block1 1 1 38 90 194 C trans p Die Tabletten wurden von der abhängigen Frau 999 999 90 38 c genommen 4867 818 763 128 2 8 90 194 s gefordert 1652 278 376 63 2 9 90 246 u gelassen 5577 937 106 18 2 8 exp1 1268.01923076923 383.416882023021 0.676923076923077 0.468553753098425 -0.597311285723407 exp1-trans-p non_adj
1617 57 BTN2 446 1 213 liste1 VP7 Block1 1 1 19 19 19 I ditra a 999 Er hat sie auf die Folter NomS_AccO_PO 2 19 19 i gespannt 174 29 116 19 1 8 19 71 s gedehnt 50 8 20 3 1 7 19 123 u gefesselt 74 12 35 6 2 9 exp1 1268.01923076923 383.416882023021 0.676923076923077 0.468553753098425 -2.14393071695751 exp1-ditra-a adj
1620 60 BTN1 1306 1 132 liste1 VP7 Block1 1 1 46 98 202 C trans p In einer Popband wurde lange von ihr 999 999 98 46 c gespielt 1960 329 281 47 1 8 98 202 s gewirkt 855 144 46 8 1 7 98 254 u gedient 806 135 38 6 1 7 exp1 1268.01923076923 383.416882023021 0.676923076923077 0.468553753098425 0.0990586774123546 exp1-trans-p non_adj
1622 62 BTN2 2161 0 132 liste1 VP7 Block1 1 1 3 3 3 I ditra a 999 Er hat ihr kräftig das Genick NomS_DatO_AccO 1 3 3 i gebrochen 361 61 43 7 2 9 3 55 s geteilt 687 115 98 16 1 7 3 107 u geküsst 184 31 21 4 1 7 exp1 1268.01923076923 383.416882023021 0.676923076923077 0.468553753098425 2.32900743576845 exp1-ditra-a adj
1623 63 BTN2 1093 1 213 liste1 VP7 Block1 1 1 6 58 162 C ditra p Der Nachbarin wurden von ihr die Blumen 999 999 58 6 c gegossen 65 11 10 2 2 8 58 162 s gewässert 4 1 3 1 2 9 58 214 u gepflegt 256 43 74 12 1 8 exp1 1268.01923076923 383.416882023021 0.676923076923077 0.468553753098425 -0.456472416774601 exp1-ditra-p adj
1625 65 BTN1 899 1 132 liste1 VP7 Block1 1 1 48 48 100 I trans p Ins kalte Wasser wurde mutig von ihr 999 999 48 48 i gesprungen 438 74 17 3 2 10 48 100 s gegangen 7302 1227 437 73 2 8 48 152 u gerutscht 101 17 9 2 1 9 exp1 1268.01923076923 383.416882023021 0.676923076923077 0.468553753098425 -0.9624490941092 exp1-trans-p non_adj
1627 2 BTN2 1098 1 213 liste1 VP7 Block2 1 2 5 57 109 C ditra a 999 Sie hat dem Patienten den Puls NomS_DatO_AccO 1 57 5 c gefühlt 859 144 34 6 1 7 57 161 s gespürt 457 77 21 4 1 7 57 213 u geregelt 123 21 46 8 2 8 exp1 1268.01923076923 383.416882023021 0.676923076923077 0.468553753098425 -0.443431780760823 exp1-ditra-a adj
1630 5 BTN1 1949 0 231 liste1 VP7 Block2 1 2 26 78 182 C ditra p Ihr wurde von ihm wütend die Tür 999 999 78 26 c gewiesen 835 140 27 5 2 8 78 182 s geschildert 265 45 69 12 2 11 78 234 u geliefert 586 98 119 20 2 9 exp1 1268.01923076923 383.416882023021 0.676923076923077 0.468553753098425 1.77608446878424 exp1-ditra-p adj
1632 7 BTN2 461 1 213 liste1 VP7 Block2 1 2 50 102 206 C trans p Zu klassischem Swing wurde stundenlang von ihnen 999 999 102 50 c getanzt 189 32 26 4 1 7 102 206 s gesungen 438 74 46 8 2 8 102 258 u geredet 906 152 68 11 2 7 exp1 1268.01923076923 383.416882023021 0.676923076923077 0.468553753098425 -2.10480880891618 exp1-trans-p non_adj
1635 10 BTN1 1099 0 321 liste1 VP7 Block2 1 2 10 62 166 C ditra p Ihm wurden von ihr wieder neue Klamotten 999 999 62 10 c gekauft 740 124 119 20 1 7 62 166 s gehandelt 1321 222 141 24 2 9 62 218 u gestrickt 8 1 3 1 1 9 exp1 1268.01923076923 383.416882023021 0.676923076923077 0.468553753098425 -0.440823653558067 exp1-ditra-p adj
1636 11 BTN1 1055 1 132 liste1 VP7 Block2 1 2 44 44 96 I trans p Sterne wurden von ihr nach dem Unfall 999 999 44 44 i gesehen 6987 1174 917 154 2 7 44 96 s gesichtet 19 3 8 1 2 9 44 148 u gefunden 4687 787 833 140 2 8 exp1 1268.01923076923 383.416882023021 0.676923076923077 0.468553753098425 -0.555581250479317 exp1-trans-p non_adj
1640 15 BTN2 476 1 213 liste1 VP7 Block2 1 2 4 4 56 I ditra p Ihm wurde von ihr aus der Hand 999 999 4 4 i gefressen 100 17 15 3 2 9 4 56 s geschlungen 27 5 3 1 2 11 4 108 u gewischt 89 15 5 1 1 8 exp1 1268.01923076923 383.416882023021 0.676923076923077 0.468553753098425 -2.06568690087484 exp1-ditra-p adj
1641 16 BTN2 449 1 231 liste1 VP7 Block2 1 2 15 15 15 I ditra a 999 Er hat ihr nicht das Wasser NomS_DatO_AccO 1 15 15 i gereicht 616 103 35 6 1 8 15 67 s gegeben 10290 1729 1186 199 2 7 15 119 u geprüft 460 77 131 22 1 7 exp1 1268.01923076923 383.416882023021 0.676923076923077 0.468553753098425 -2.13610633534925 exp1-ditra-a adj
1644 19 BTN1 1245 1 132 liste1 VP7 Block2 1 2 7 7 7 I ditra a 999 Sie hat ihm in die Karten NomS_DatO_PO 3 7 7 i geguckt 27 5 6 1 1 7 7 59 s gespäht 19 3 0 0 1 7 7 111 u gemalt 125 21 35 6 1 6 exp1 1268.01923076923 383.416882023021 0.676923076923077 0.468553753098425 -0.0600370819557408 exp1-ditra-a adj
1646 21 BTN3 1273 1 312 liste1 VP7 Block2 1 2 13 65 117 C ditra a 999 Er hat den Arm um sie NomS_AccO_PO 2 65 13 c gelegt 1509 2054 269 45 1 6 65 169 s gemacht 8089 1359 1762 296 1 7 65 221 u geworfen 902 152 115 19 2 8 exp1 1268.01923076923 383.416882023021 0.676923076923077 0.468553753098425 0.0129904797214178 exp1-ditra-a adj
1649 24 BTN3 1655 1 321 liste1 VP7 Block2 1 2 28 28 80 I ditra p Er wurde von ihr in die Knie 999 999 28 28 i gezwungen 668 112 289 49 2 9 28 80 s geboten 1155 194 90 15 2 7 28 132 u gebeugt 172 29 33 6 1 7 exp1 1268.01923076923 383.416882023021 0.676923076923077 0.468553753098425 1.00929507117408 exp1-ditra-p adj
1651 26 BTN1 1571 1 123 liste1 VP7 Block2 1 2 36 36 88 I trans p Nach Blut wurde von dem jungen Mädchen 999 999 36 36 i gelechzt 3 1 0 0 1 8 36 88 s gegiert 7 1 0 0 1 7 36 140 u geschielt 15 3 1 0 1 9 exp1 1268.01923076923 383.416882023021 0.676923076923077 0.468553753098425 0.790212386142605 exp1-trans-p non_adj
1652 27 BTN2 1186 1 231 liste1 VP7 Block2 1 2 47 47 47 I trans a 999 Der ehrgeizige Redner hat den Rahmen NomS_AccO 5 47 47 i gesprengt 85 14 23 4 1 9 47 99 s geknackt 23 4 4 1 1 8 47 151 u gestaltet 324 54 96 16 2 9 exp1 1268.01923076923 383.416882023021 0.676923076923077 0.468553753098425 -0.213916586918325 exp1-trans-a adj
1654 29 BTN1 956 0 312 liste1 VP7 Block2 1 2 45 97 149 C trans a 999 Sie haben bereits die neuen Pflanzenkeime NomS_AccO 5 97 45 c gesetzt 2208 371 210 35 1 7 97 201 s gesät 33 6 12 2 1 5 97 253 u gewollt 10446 1755 56 9 1 7 exp1 1268.01923076923 383.416882023021 0.676923076923077 0.468553753098425 -0.813785843552127 exp1-trans-a adj
1658 33 BTN2 1194 1 213 liste1 VP7 Block2 1 2 20 20 72 I ditra p Der Geliebten wurde von ihm aufs Dach 999 999 20 20 i gestiegen 1242 209 289 49 2 9 20 72 s geklettert 112 19 10 2 2 10 20 124 u gefolgt 1133 190 101 17 1 7 exp1 1268.01923076923 383.416882023021 0.676923076923077 0.468553753098425 -0.19305156929628 exp1-ditra-p adj
1661 36 BTN1 1274 1 132 liste1 VP7 Block2 1 2 23 23 23 I ditra a 999 Er ist ihr auf die Zehen NomS_DatO_PO 3 23 23 i getreten 1686 283 176 30 2 8 23 75 s getrampelt 11 2 0 0 2 10 23 127 u gerast 76 13 11 2 1 6 exp1 1268.01923076923 383.416882023021 0.676923076923077 0.468553753098425 0.0155986069241734 exp1-ditra-a adj
1664 39 BTN1 1203 1 132 liste1 VP7 Block2 1 2 29 81 133 C trans a 999 Der Hund hat den Postboten bereits NomS_AccO 5 81 29 c gebissen 127 21 18 3 2 8 81 185 s gezwickt 5 1 0 0 1 8 81 237 u gerochen 135 23 6 1 2 8 exp1 1268.01923076923 383.416882023021 0.676923076923077 0.468553753098425 -0.169578424471479 exp1-trans-a adj
1665 40 BTN1 781 1 132 liste1 VP7 Block2 1 2 31 31 31 I trans a 999 Die Jungs haben gemeinsam die Schulbank NomS_AccO 5 31 31 i gedrückt 355 60 34 6 1 8 31 83 s gepresst 76 13 23 4 1 8 31 135 u genutzt 442 74 120 20 1 7 exp1 1268.01923076923 383.416882023021 0.676923076923077 0.468553753098425 -1.27020810403437 exp1-trans-a adj
1667 42 BTN3 973 1 312 liste1 VP7 Block2 1 2 12 12 64 I ditra p Ihr wurde von ihm nie ein Haar 999 999 12 12 i gekrümmt 32 5 16 3 1 8 12 64 s gebogen 59 10 4 1 2 7 12 116 u gerupft 12 2 3 1 1 7 exp1 1268.01923076923 383.416882023021 0.676923076923077 0.468553753098425 -0.769447681105281 exp1-ditra-p adj
1672 47 BTN1 823 1 123 liste1 VP7 Block2 1 2 21 73 125 C ditra a 999 Er hat den Dolch ins Herz NomS_AccO_PO 2 73 21 c gestoßen 602 101 84 14 2 8 73 177 s gebohrt 48 8 6 1 1 7 73 229 u gefügt 235 39 10 2 1 6 exp1 1268.01923076923 383.416882023021 0.676923076923077 0.468553753098425 -1.16066676151863 exp1-ditra-a adj
1675 50 BTN2 878 1 213 liste1 VP7 Block2 1 2 39 39 39 I trans a 999 Sie hat nach Tagen das Feld NomS_AccO 5 39 39 i geräumt 179 30 52 9 1 7 39 91 s geleert 131 22 7 1 1 7 39 143 u gekehrt 270 45 16 3 1 7 exp1 1268.01923076923 383.416882023021 0.676923076923077 0.468553753098425 -1.01721976536707 exp1-trans-a adj
1676 51 BTN3 1166 1 312 liste1 VP7 Block2 1 2 18 70 174 C ditra p Der Oma wurde von ihm der Wagen 999 999 70 18 c geschoben 367 62 56 9 2 9 70 174 s gerollt 197 33 14 2 1 7 70 226 u geordnet 143 24 44 7 2 8 exp1 1268.01923076923 383.416882023021 0.676923076923077 0.468553753098425 -0.266079130973438 exp1-ditra-p adj
1679 54 BTN1 2120 1 132 liste1 VP7 Block2 1 2 34 86 190 C trans p Am Haken wurde lange von dem Regenschirm 999 999 86 34 c gehangen 515 87 3 1 2 8 86 190 s gependelt 20 3 0 0 2 9 86 242 u gewackelt 0 0 0 0 2 9 exp1 1268.01923076923 383.416882023021 0.676923076923077 0.468553753098425 2.22207422045546 exp1-trans-p non_adj
1683 58 BTN1 712 1 132 liste1 VP7 Block2 1 2 52 52 104 I trans p Die Notbremse wurde schnell von dem Mann 999 999 52 52 i gezogen 1693 284 301 51 2 7 52 104 s gelöst 875 147 258 43 1 6 52 156 u gesichert 684 115 243 41 2 9 exp1 1268.01923076923 383.416882023021 0.676923076923077 0.468553753098425 -1.45016888102451 exp1-trans-p non_adj
1685 60 BTN3 1114 1 321 liste1 VP7 Block2 1 2 2 54 158 C ditra p Der Brief wurde von ihr zur Post 999 999 54 2 c gebracht 3766 633 835 140 1 8 54 158 s geschafft 1479 248 505 85 1 9 54 210 u gepackt 188 32 41 7 1 7 exp1 1268.01923076923 383.416882023021 0.676923076923077 0.468553753098425 -0.401701745516732 exp1-ditra-p adj
1688 63 BTN3 1505 1 312 liste1 VP7 Block2 1 2 42 94 198 C trans p Wäsche wurde von ihr durch das Haus 999 999 94 42 c geschmissen 22 4 6 1 2 11 94 198 s geschwungen 111 19 7 1 2 11 94 250 u gefahren 2884 485 228 38 2 8 exp1 1268.01923076923 383.416882023021 0.676923076923077 0.468553753098425 0.618075990760731 exp1-trans-p non_adj
1690 65 BTN1 1081 1 123 liste1 VP7 Block2 1 2 37 89 141 C trans a 999 Sie hat nie das miefendes Zimmer NomS_AccO 5 89 37 c gelüftet 22 4 6 1 2 8 89 193 s getrocknet 46 8 11 2 2 10 89 245 u gemietet 51 9 12 2 2 8 exp1 1268.01923076923 383.416882023021 0.676923076923077 0.468553753098425 -0.487769943207669 exp1-trans-a adj
1692 2 BTN1 1391 1 123 liste1 VP7 Block3 1 3 47 99 151 C trans a 999 Die Bauarbeiter haben die maroden Häuser NomS_AccO 5 99 47 c gesprengt 85 14 23 4 1 9 99 203 s gestürzt 349 59 67 11 1 8 99 255 u gemeldet 744 125 189 32 2 8 exp1 1268.01923076923 383.416882023021 0.676923076923077 0.468553753098425 0.320749489646586 exp1-trans-a adj
1694 4 BTN2 1139 0 123 liste1 VP7 Block3 1 3 4 56 160 C ditra p Mäuse wurden von der Katze zum Frühstück 999 999 56 4 c gefressen 100 17 15 3 2 9 56 160 s gegessen 400 67 44 7 2 8 56 212 u gezählt 504 85 61 10 1 7 exp1 1268.01923076923 383.416882023021 0.676923076923077 0.468553753098425 -0.336498565447841 exp1-ditra-p adj
1698 8 BTN1 1251 1 123 liste1 VP7 Block3 1 3 20 72 176 C ditra p Pferden wurde von ihm auf den Rücken 999 999 72 20 c gestiegen 1242 209 289 49 2 9 72 176 s gekrabbelt 5 1 0 0 2 10 72 228 u gefallen 1668 280 179 30 2 8 exp1 1268.01923076923 383.416882023021 0.676923076923077 0.468553753098425 -0.0443883187392068 exp1-ditra-p adj
1703 13 BTN3 969 1 312 liste1 VP7 Block3 1 3 39 91 143 C trans a 999 Das Mädchen hat letztendlich das Zimmer NomS_AccO 5 91 39 c geräumt 179 30 52 9 1 7 91 195 s gewechselt 248 42 32 5 2 10 91 247 u gemeint 2991 503 270 45 1 7 exp1 1268.01923076923 383.416882023021 0.676923076923077 0.468553753098425 -0.779880189916303 exp1-trans-a adj
1704 14 BTN1 806 1 123 liste1 VP7 Block3 1 3 14 14 66 I ditra p Der Freundin wurden von ihr die Augen 999 999 14 14 i geöffnet 617 104 205 34 2 8 14 66 s geklärt 259 44 115 19 1 7 14 118 u gebessert 159 27 27 5 2 9 exp1 1268.01923076923 383.416882023021 0.676923076923077 0.468553753098425 -1.20500492396548 exp1-ditra-p adj
1707 17 BTN3 1012 1 321 liste1 VP7 Block3 1 3 44 96 200 C trans p Ihr Bruder wurde von mir nie zuvor 999 999 96 44 c gesehen 6987 1174 917 154 2 7 96 200 s gefunden 4687 787 833 140 2 8 96 252 u gerettet 427 72 150 25 2 8 exp1 1268.01923076923 383.416882023021 0.676923076923077 0.468553753098425 -0.66773072019781 exp1-trans-p non_adj
1708 18 BTN2 757 1 213 liste1 VP7 Block3 1 3 38 38 90 I trans p Der Mund wurde von ihr zu voll 999 999 38 38 i genommen 4867 818 763 128 2 8 38 90 s getan 3421 575 656 110 1 5 38 142 u gelassen 5577 937 106 18 2 8 exp1 1268.01923076923 383.416882023021 0.676923076923077 0.468553753098425 -1.3328031569005 exp1-trans-p non_adj
1712 22 BTN3 663 1 312 liste1 VP7 Block3 1 3 28 80 184 C ditra p Das Mädchen wurde von ihm zur Prostitution 999 999 80 28 c gezwungen 668 112 289 49 2 9 80 184 s genötigt 108 18 45 8 2 8 80 236 u geladen 269 45 70 12 2 7 exp1 1268.01923076923 383.416882023021 0.676923076923077 0.468553753098425 -1.57796711395954 exp1-ditra-p adj
1713 23 BTN2 591 1 213 liste1 VP7 Block3 1 3 25 25 25 I ditra a 999 Sie hat ihm gründlich den Kopf NomS_DatO_AccO 1 25 25 i gewaschen 118 20 34 6 2 9 25 77 s gereinigt 66 11 23 4 2 9 25 129 u gemessen 294 49 131 22 2 8 exp1 1268.01923076923 383.416882023021 0.676923076923077 0.468553753098425 -1.76575227255794 exp1-ditra-a adj
1718 28 BTN2 1153 1 213 liste1 VP7 Block3 1 3 36 88 192 C trans p Nach Wasser wurde von dem durstigen Maratonläufer 999 999 88 36 c gelechzt 3 1 0 0 1 8 88 192 s gegiert 7 1 0 0 1 7 88 244 u gewühlt 36 6 0 0 1 7 exp1 1268.01923076923 383.416882023021 0.676923076923077 0.468553753098425 -0.299984784609262 exp1-trans-p non_adj
1721 31 BTN2 483 1 231 liste1 VP7 Block3 1 3 46 46 98 I trans p Die zweite Geige wurde immer von ihm 999 999 46 46 i gespielt 1960 329 281 47 1 8 46 98 s gestimmt 773 130 52 9 1 8 46 150 u gehört 2278 383 666 112 1 6 exp1 1268.01923076923 383.416882023021 0.676923076923077 0.468553753098425 -2.04743001045555 exp1-trans-p non_adj
1722 32 BTN1 1077 1 123 liste1 VP7 Block3 1 3 7 59 111 C ditra a 999 Sie hat für ihn nach Autos NomS_AccO_PO 2 59 7 c geguckt 27 5 6 1 1 7 59 163 s gespäht 19 3 0 0 1 7 59 215 u gehorcht 38 6 7 1 1 8 exp1 1268.01923076923 383.416882023021 0.676923076923077 0.468553753098425 -0.498202452018692 exp1-ditra-a adj
1723 33 BTN2 1073 0 123 liste1 VP7 Block3 1 3 15 67 119 C ditra a 999 Sie hat dem Mann den Brotkorb NomS_DatO_AccO 1 67 15 c gereicht 616 103 35 6 1 8 67 171 s gegeben 10290 1729 1186 199 2 7 67 223 u gestattet 264 44 119 20 2 9 exp1 1268.01923076923 383.416882023021 0.676923076923077 0.468553753098425 -0.508634960829715 exp1-ditra-a adj
1725 35 BTN2 1466 0 132 liste1 VP7 Block3 1 3 41 41 41 I trans a 999 Die junge Frau hat mächtig Schaum NomS_AccO 5 41 41 i geschlagen 1331 224 199 33 2 10 41 93 s geprügelt 23 4 4 1 2 9 41 145 u gebildet 907 152 121 20 2 8 exp1 1268.01923076923 383.416882023021 0.676923076923077 0.468553753098425 0.51635902985326 exp1-trans-a adj
1726 36 BTN3 1800 0 123 liste1 VP7 Block3 1 3 52 104 208 C trans p Das Stahlseil wurde noch fester von ihnen 999 999 104 52 c gezogen 1693 284 301 51 2 7 104 208 s gestrafft 34 6 6 1 1 9 104 260 u gesichert 684 115 243 41 2 9 exp1 1268.01923076923 383.416882023021 0.676923076923077 0.468553753098425 1.38747351557365 exp1-trans-p non_adj
1728 38 BTN2 904 0 321 liste1 VP7 Block3 1 3 31 83 135 C trans a 999 Sie hat alle ihre Pickel wund NomS_AccO 5 83 31 c gedrückt 355 60 34 6 1 8 83 187 s gekratzt 55 9 3 1 1 8 83 239 u gelegen 4362 733 120 20 2 7 exp1 1268.01923076923 383.416882023021 0.676923076923077 0.468553753098425 -0.949408458095421 exp1-trans-a adj
1732 42 BTN1 931 1 123 liste1 VP7 Block3 1 3 1 1 1 I ditra a 999 Sie hat ihren Freund zur Kasse NomS_AccO_PO 2 1 1 i gebeten 98 16 6 1 2 7 1 53 s gedrängt 267 45 54 9 1 8 1 105 u geholt 716 120 84 14 1 6 exp1 1268.01923076923 383.416882023021 0.676923076923077 0.468553753098425 -0.878989023621018 exp1-ditra-a adj
1734 44 BTN3 1142 1 321 liste1 VP7 Block3 1 3 17 17 17 I ditra a 999 Sie hat ihn sehr ins Herz NomS_AccO_PO 2 17 17 i geschlossen 1264 212 362 61 2 11 17 69 s gesperrt 112 19 66 11 1 8 17 121 u gezeichnet 336 56 48 8 2 10 exp1 1268.01923076923 383.416882023021 0.676923076923077 0.468553753098425 -0.328674183839574 exp1-ditra-a adj
1736 46 BTN3 1020 1 312 liste1 VP7 Block3 1 3 22 22 74 I ditra p Dem Jungen wurden von ihr die Flügel 999 999 22 22 i gestutzt 34 6 4 1 1 8 22 74 s gekürzt 78 13 45 8 1 7 22 126 u gekämmt 27 5 8 1 1 7 exp1 1268.01923076923 383.416882023021 0.676923076923077 0.468553753098425 -0.646865702575765 exp1-ditra-p adj
1737 47 BTN1 847 1 132 liste1 VP7 Block3 1 3 49 49 49 I trans a 999 Der kleine Junge hat heimlich Schmiere NomS_AccO 5 49 49 i gestanden 6771 1138 75 13 2 9 49 101 s gehockt 78 13 0 0 1 7 49 153 u getrunken 474 80 82 14 2 9 exp1 1268.01923076923 383.416882023021 0.676923076923077 0.468553753098425 -1.09807170865249 exp1-trans-a adj
1738 48 BTN2 637 1 231 liste1 VP7 Block3 1 3 23 75 127 C ditra a 999 Sie ist ihm in die Hacken NomS_DatO_AccO 1 75 23 c getreten 1686 283 176 30 2 8 75 179 s gestampft 50 8 3 1 1 9 75 231 u gehüpft 47 8 0 0 1 7 exp1 1268.01923076923 383.416882023021 0.676923076923077 0.468553753098425 -1.64577842123118 exp1-ditra-a adj
1739 49 BTN3 885 1 321 liste1 VP7 Block3 1 3 30 30 82 I trans p Ins gleiche Horn wurde von ihnen beiden 999 999 30 30 i geblasen 85 14 14 2 2 8 30 82 s gehaucht 24 4 0 0 1 8 30 134 u geseufzt 112 19 2 0 1 8 exp1 1268.01923076923 383.416882023021 0.676923076923077 0.468553753098425 -0.998962874947779 exp1-trans-p non_adj
1743 53 BTN2 1507 0 132 liste1 VP7 Block3 1 3 9 9 9 I ditra a 999 Er hat sie in den Himmel NomS_AccO_PO 2 9 9 i gehoben 685 115 23 4 2 7 9 61 s gewuchtet 4 1 1 0 2 9 9 113 u geflogen 629 106 75 13 2 8 exp1 1268.01923076923 383.416882023021 0.676923076923077 0.468553753098425 0.623292245166243 exp1-ditra-a adj
1747 57 BTN1 1244 1 123 liste1 VP7 Block3 1 3 33 33 33 I trans a 999 Der Junge hat schnell den Schnabel NomS_AccO 5 33 33 i gehalten 3971 667 454 76 2 8 33 85 s gestützt 292 49 103 17 1 8 33 137 u geschüttelt 280 47 11 2 2 11 exp1 1268.01923076923 383.416882023021 0.676923076923077 0.468553753098425 -0.0626452091584964 exp1-trans-a adj
1753 63 BTN2 787 1 231 liste1 VP7 Block3 1 3 6 6 58 I ditra p Mächtig Öl wurde von ihm ins Feuer 999 999 6 6 i gegossen 65 11 10 2 2 8 6 58 s gesondert 5176 870 11 2 2 9 6 110 u gefüllt 258 43 58 10 1 7 exp1 1268.01923076923 383.416882023021 0.676923076923077 0.468553753098425 -1.25455934081783 exp1-ditra-p adj
1759 4 BTN2 722 1 231 liste1 VP7 Block4 1 4 48 100 204 C trans p Zur Seite wurde schnell von dem Passanten 999 999 100 48 c gesprungen 438 74 17 3 2 10 100 204 s gegangen 7302 1227 437 73 2 8 100 256 u geflohen 136 23 20 3 2 8 exp1 1268.01923076923 383.416882023021 0.676923076923077 0.468553753098425 -1.42408760899695 exp1-trans-p non_adj
1761 6 BTN2 1047 0 321 liste1 VP7 Block4 1 4 40 92 196 C trans p Das junge Pferd wurde täglich von ihr 999 999 92 40 c geritten 128 22 18 3 2 8 92 196 s gezügelt 18 3 5 1 2 8 92 248 u gemocht 3176 534 4 1 1 7 exp1 1268.01923076923 383.416882023021 0.676923076923077 0.468553753098425 -0.576446268101362 exp1-trans-p non_adj
1762 7 BTN2 790 1 213 liste1 VP7 Block4 1 4 35 87 139 C trans a 999 Er hat kräftig auf den Tisch NomS_PO 4 87 35 c gehauen 56 9 6 1 2 7 87 191 s getrommelt 136 23 8 1 2 10 87 243 u gemurmelt 148 25 0 0 2 9 exp1 1268.01923076923 383.416882023021 0.676923076923077 0.468553753098425 -1.24673495920957 exp1-trans-a adj
1763 8 BTN2 1516 1 231 liste1 VP7 Block4 1 4 32 84 188 C trans p Nach den Bonbons wurde von dem Mädchen 999 999 84 32 c gegriffen 618 104 36 6 2 9 84 188 s gelangt 878 148 65 11 1 7 84 240 u getastet 64 11 0 0 2 8 exp1 1268.01923076923 383.416882023021 0.676923076923077 0.468553753098425 0.646765389991043 exp1-trans-p non_adj
1764 9 BTN3 1359 1 321 liste1 VP7 Block4 1 4 16 68 172 C ditra p Konfetti wurde von ihr in die Luft 999 999 68 16 c geschleudert 92 15 31 5 2 12 68 172 s geschmettert 11 2 1 0 2 12 68 224 u gestapelt 30 5 7 1 2 9 exp1 1268.01923076923 383.416882023021 0.676923076923077 0.468553753098425 0.237289419158405 exp1-ditra-p adj
1767 12 BTN3 1833 1 312 liste1 VP7 Block4 1 4 50 50 102 I trans p Nach ihrer Pfeife wurde jahrelang von ihm 999 999 50 50 i getanzt 189 32 26 4 1 7 50 102 s gesteppt 0 0 0 0 1 8 50 154 u gesucht 2892 486 596 100 1 7 exp1 1268.01923076923 383.416882023021 0.676923076923077 0.468553753098425 1.47354171326459 exp1-trans-p non_adj
1768 13 BTN2 570 1 213 liste1 VP7 Block4 1 4 5 5 5 I ditra a 999 Sie hat ihm auf den Zahn NomS_DatO_PO 3 5 5 i gefühlt 859 144 34 6 1 7 5 57 s gespürt 457 77 21 4 1 7 5 109 u gescheint 2045 344 1 0 1 9 exp1 1268.01923076923 383.416882023021 0.676923076923077 0.468553753098425 -1.82052294381581 exp1-ditra-a adj
1769 14 BTN2 908 1 213 liste1 VP7 Block4 1 4 42 42 94 I trans p Der Laden wurde ganz alleine von ihm 999 999 42 42 i geschmissen 22 4 6 1 2 11 42 94 s geschwungen 111 19 7 1 2 11 42 146 u gezahlt 566 95 125 21 1 7 exp1 1268.01923076923 383.416882023021 0.676923076923077 0.468553753098425 -0.938975949284399 exp1-trans-p non_adj
1770 15 BTN1 856 1 132 liste1 VP7 Block4 1 4 45 45 45 I trans a 999 Sie hat immer aufs falsche Pferd NomS_PO 4 45 45 i gesetzt 2208 371 210 35 1 7 45 97 s gelehnt 397 67 14 2 1 7 45 149 u gewollt 10446 1755 56 9 1 7 exp1 1268.01923076923 383.416882023021 0.676923076923077 0.468553753098425 -1.07459856382769 exp1-trans-a adj
1771 16 BTN2 543 1 231 liste1 VP7 Block4 1 4 27 79 131 C ditra a 999 Sie hat dem Touristen den Weg NomS_DatO_AccO 1 79 27 c gezeigt 3142 528 464 78 1 7 79 183 s gedeutet 284 48 32 5 2 8 79 235 u geflutet 5 1 1 0 2 8 exp1 1268.01923076923 383.416882023021 0.676923076923077 0.468553753098425 -1.89094237829022 exp1-ditra-a adj
1776 21 BTN3 1416 1 321 liste1 VP7 Block4 1 4 24 76 180 C ditra p Die Schafe wurden von dem Hund heimwärts 999 999 76 24 c getrieben 528 89 57 10 2 9 76 180 s geleitet 424 71 65 11 2 8 76 232 u gelockt 54 9 8 1 1 7 exp1 1268.01923076923 383.416882023021 0.676923076923077 0.468553753098425 0.385952669715477 exp1-ditra-p adj
1778 23 BTN2 703 1 213 liste1 VP7 Block4 1 4 19 71 123 C ditra a 999 Er hat Pferde an den Wagen NomS_AccO_PO 2 71 19 c gespannt 174 29 116 19 1 8 71 175 s gekettet 9 2 6 1 2 8 71 227 u gewöhnt 158 27 97 16 1 7 exp1 1268.01923076923 383.416882023021 0.676923076923077 0.468553753098425 -1.47364202584931 exp1-ditra-a adj
1783 28 BTN1 1065 1 123 liste1 VP7 Block4 1 4 34 34 86 I trans p An der Strippe wurde lange von ihm 999 999 34 34 i gehangen 515 87 3 1 2 8 34 86 s gependelt 20 3 0 0 2 9 34 138 u gesprochen 3598 605 616 103 2 10 exp1 1268.01923076923 383.416882023021 0.676923076923077 0.468553753098425 -0.52949997845176 exp1-trans-p non_adj
1788 33 BTN1 1144 1 123 liste1 VP7 Block4 1 4 13 13 13 I ditra a 999 Er hat die Angestellte aufs Eis NomS_AccO_PO 2 13 13 i gelegt 1509 2054 269 45 1 6 13 65 s gestellt 4171 701 890 150 1 8 13 117 u gewählt 812 136 368 62 1 7 exp1 1268.01923076923 383.416882023021 0.676923076923077 0.468553753098425 -0.323457929434063 exp1-ditra-a adj
1791 36 BTN2 637 1 213 liste1 VP7 Block4 1 4 8 60 164 C ditra p Die Hemden wurden von mir auf Kleiderbügel 999 999 60 8 c gehängt 335 56 26 4 1 7 60 164 s gebaumelt 27 5 2 0 2 9 60 216 u gesteckt 396 67 56 9 1 8 exp1 1268.01923076923 383.416882023021 0.676923076923077 0.468553753098425 -1.64577842123118 exp1-ditra-p adj
1795 40 BTN1 1496 1 123 liste1 VP7 Block4 1 4 43 95 147 C trans a 999 Der Frosch hat gierig nach Fliegen NomS_PO 4 95 43 c geschnappt 30 5 2 0 1 10 95 199 s gehascht 3 1 0 0 1 8 95 251 u geschaut 319 54 8 1 1 8 exp1 1268.01923076923 383.416882023021 0.676923076923077 0.468553753098425 0.59460284593593 exp1-trans-a adj
1796 41 BTN2 1433 1 231 liste1 VP7 Block4 1 4 18 18 70 I ditra p Die Frau wurde von ihm aufs Abstellgleis 999 999 18 18 i geschoben 367 62 56 9 2 9 18 70 s gerückt 206 35 57 10 1 7 18 122 u gebunden 343 58 196 33 2 8 exp1 1268.01923076923 383.416882023021 0.676923076923077 0.468553753098425 0.430290832162324 exp1-ditra-p adj
1799 44 BTN1 688 1 132 liste1 VP7 Block4 1 4 29 29 29 I trans a 999 Er hat in den sauren Apfel NomS_PO 4 29 29 i gebissen 127 21 18 3 2 8 29 81 s gespuckt 40 7 5 1 1 8 29 133 u geschnitten 176 30 28 5 2 11 exp1 1268.01923076923 383.416882023021 0.676923076923077 0.468553753098425 -1.51276393389064 exp1-trans-a adj
1802 47 BTN3 1557 1 321 liste1 VP7 Block4 1 4 37 37 37 I trans a 999 Die Frau hat endlich den Schleier NomS_AccO 5 37 37 i gelüftet 22 4 6 1 2 8 37 89 s gerafft 21 4 1 0 1 7 37 141 u gestreift 66 11 9 2 1 9 exp1 1268.01923076923 383.416882023021 0.676923076923077 0.468553753098425 0.753698605304026 exp1-trans-a adj
1805 50 BTN2 652 1 231 liste1 VP7 Block4 1 4 10 10 62 I ditra p Die Katze wurde von ihm im Sack 999 999 10 10 i gekauft 740 124 119 20 1 7 10 62 s gehandelt 1321 222 141 24 2 9 10 114 u getragen 1984 333 235 39 2 8 exp1 1268.01923076923 383.416882023021 0.676923076923077 0.468553753098425 -1.60665651318985 exp1-ditra-p adj
1808 53 BTN1 1892 1 132 liste1 VP7 Block4 1 4 51 103 155 C trans a 999 Er hat Paul beim Kickboxen stark NomS_AccO 5 103 51 c getroffen 1523 256 191 32 2 9 103 207 s gefährdet 278 47 167 28 2 9 103 259 u gefürchtet 346 58 26 4 2 10 exp1 1268.01923076923 383.416882023021 0.676923076923077 0.468553753098425 1.62742121822717 exp1-trans-a adj
1812 57 BTN2 573 1 231 liste1 VP7 Block4 1 4 3 55 107 C ditra a 999 Der Aufprall hat ihm den Arm NomS_DatO_AccO 1 55 3 c gebrochen 361 61 43 7 2 9 55 159 s gestaucht 5 1 1 0 1 9 55 211 u gewirbelt 39 7 2 0 2 9 exp1 1268.01923076923 383.416882023021 0.676923076923077 0.468553753098425 -1.81269856220755 exp1-ditra-a adj
1815 60 BTN1 1408 1 132 liste1 VP7 Block4 1 4 11 63 115 C ditra a 999 Er hat ihr an die Tür NomS_DatO_PO 3 63 11 c geklopft 138 23 8 1 1 8 63 167 s gepocht 52 9 4 1 1 7 63 219 u gepinselt 8 1 1 0 2 9 exp1 1268.01923076923 383.416882023021 0.676923076923077 0.468553753098425 0.365087652093432 exp1-ditra-a adj
1816 61 BTN2 1460 1 213 liste1 VP7 Block4 1 4 26 26 78 I ditra p Er wurde von ihr in die Schranken 999 999 26 26 i gewiesen 835 140 27 5 2 8 26 78 s geschickt 348 58 118 20 1 9 26 130 u geneigt 200 34 65 11 1 7 exp1 1268.01923076923 383.416882023021 0.676923076923077 0.468553753098425 0.500710266636726 exp1-ditra-p adj
1817 62 BTN2 671 1 231 liste1 VP7 Block4 1 4 2 2 54 I ditra p Sie wurde von ihm unter die Haube 999 999 2 2 i gebracht 3766 633 835 140 1 8 2 54 s geführt 2518 423 713 120 1 7 2 106 u geschafft 1479 248 505 85 1 9 exp1 1268.01923076923 383.416882023021 0.676923076923077 0.468553753098425 -1.55710209633749 exp1-ditra-p adj
1820 65 BTN1 741 1 132 liste1 VP7 Block4 1 4 21 21 21 I ditra a 999 Er hat sie vor den Kopf NomS_AccO_PO 2 21 21 i gestoßen 602 101 84 14 2 8 21 73 s gerammt 36 6 14 2 1 7 21 125 u gesenkt 269 45 78 13 1 7 exp1 1268.01923076923 383.416882023021 0.676923076923077 0.468553753098425 -1.37453319214459 exp1-ditra-a adj
1823 3 BTN3 1241 0 123 liste2 VP8 Block1 2 1 46 98 150 C trans a 999 Sie hat lange in einer Popband NomS_PO 4 98 46 c gespielt 1960 329 281 47 1 8 98 202 s gewirkt 855 144 46 8 1 7 98 254 u gedient 806 135 38 6 1 7 exp1 1415.20769230769 520.940717192111 0.692307692307692 0.462428604046304 -0.334409821614018 exp1-trans-a adj
1824 4 BTN2 1270 1 231 liste2 VP8 Block1 2 1 27 27 79 I ditra p Ihm wurden von der Frau die Krallen 999 999 27 27 i gezeigt 3142 528 464 78 1 7 27 79 s gedeutet 284 48 32 5 2 8 27 131 u genehmigt 138 23 59 10 2 9 exp1 1415.20769230769 520.940717192111 0.692307692307692 0.462428604046304 -0.27874129918346 exp1-ditra-p adj
1825 5 BTN1 1052 0 321 liste2 VP8 Block1 2 1 43 43 95 I trans p Frische Luft wurde nach Stunden von ihm 999 999 43 43 i geschnappt 30 5 2 0 1 10 43 95 s gefangen 427 72 66 11 2 8 43 147 u geatmet 172 29 5 1 2 7 exp1 1415.20769230769 520.940717192111 0.692307692307692 0.462428604046304 -0.697215019523516 exp1-trans-p non_adj
1828 8 BTN1 732 1 132 liste2 VP8 Block1 2 1 51 51 103 I trans p Ins Schwarze wurde genau von der Psychologin 999 999 51 51 i getroffen 1523 256 191 32 2 9 51 103 s gezielt 123 21 20 3 1 7 51 155 u gestarrt 212 36 1 0 1 8 exp1 1415.20769230769 520.940717192111 0.692307692307692 0.462428604046304 -1.3114883704814 exp1-trans-p non_adj
1833 13 BTN2 1035 1 213 liste2 VP8 Block1 2 1 25 77 181 C ditra p Der Tochter wurden von ihm die Haare 999 999 77 25 c gewaschen 118 20 34 6 2 9 77 181 s gesäubert 31 5 7 1 2 9 77 233 u gebürstet 9 2 2 0 2 9 exp1 1415.20769230769 520.940717192111 0.692307692307692 0.462428604046304 -0.729848291293154 exp1-ditra-p adj
1836 16 BTN1 724 1 132 liste2 VP8 Block1 2 1 22 74 126 C ditra a 999 Sie hat ihm morgens den Bart NomS_DatO_AccO 1 74 22 c gestutzt 34 6 4 1 1 8 74 178 s getrimmt 2 0 0 0 1 8 74 230 u gefärbt 53 9 21 4 1 7 exp1 1415.20769230769 520.940717192111 0.692307692307692 0.462428604046304 -1.32684520425534 exp1-ditra-a adj
1837 17 BTN3 1404 1 312 liste2 VP8 Block1 2 1 41 93 197 C trans p Er wurde von ihr aus purer Notwehr 999 999 93 41 c geschlagen 1331 224 199 33 2 10 93 197 s geohrfeigt 11 2 1 0 2 10 93 249 u geschützt 345 58 106 18 1 9 exp1 1415.20769230769 520.940717192111 0.692307692307692 0.462428604046304 -0.0215143334698468 exp1-trans-p non_adj
1839 19 BTN2 907 1 231 liste2 VP8 Block1 2 1 35 35 87 I trans p Auf den Putz wurde ordentlich von ihm 999 999 35 35 i gehauen 56 9 6 1 2 7 35 87 s gehackt 21 4 8 1 1 7 35 139 u gestrichen 200 34 63 11 2 10 exp1 1415.20769230769 520.940717192111 0.692307692307692 0.462428604046304 -0.975557631676306 exp1-trans-p non_adj
1843 23 BTN1 669 1 123 liste2 VP8 Block1 2 1 24 24 24 I ditra a 999 Er hat sie in die Enge NomS_AccO_PO 2 24 24 i getrieben 528 89 57 10 2 9 24 76 s gehetzt 55 9 17 3 1 7 24 128 u gekämpft 619 104 62 10 1 8 exp1 1415.20769230769 520.940717192111 0.692307692307692 0.462428604046304 -1.43242343645123 exp1-ditra-a adj
1848 28 BTN2 1626 0 321 liste2 VP8 Block1 2 1 3 3 55 I ditra p Ihr wurde von ihm kräftig das Genick 999 999 3 3 i gebrochen 361 61 43 7 2 9 3 55 s geteilt 687 115 98 16 1 7 3 107 u geküsst 184 31 21 4 1 7 exp1 1415.20769230769 520.940717192111 0.692307692307692 0.462428604046304 0.404637803757183 exp1-ditra-p adj
1849 29 BTN1 1083 1 132 liste2 VP8 Block1 2 1 17 69 173 C ditra p Der Frau wurde von ihm das Fenster 999 999 69 17 c geschlossen 1264 212 362 61 2 11 69 173 s gekippt 62 10 6 1 1 7 69 225 u gebaut 830 139 311 52 1 6 exp1 1415.20769230769 520.940717192111 0.692307692307692 0.462428604046304 -0.637707288649472 exp1-ditra-p adj
1851 31 BTN2 1230 0 123 liste2 VP8 Block1 2 1 49 101 205 C trans p In der Schlange wurde lange von mir 999 999 101 49 c gestanden 6771 1138 75 13 2 9 101 205 s gewartet 989 166 70 12 2 8 101 257 u gelernt 720 121 180 30 1 7 exp1 1415.20769230769 520.940717192111 0.692307692307692 0.462428604046304 -0.355525468053195 exp1-trans-p non_adj
1852 32 BTN3 806 1 321 liste2 VP8 Block1 2 1 6 58 110 C ditra a 999 Sie hat der Nachbarin die Blumen NomS_DatO_AccO 1 58 6 c gegossen 65 11 10 2 2 8 58 162 s gewässert 4 1 3 1 2 9 58 214 u gepflegt 256 43 74 12 1 8 exp1 1415.20769230769 520.940717192111 0.692307692307692 0.462428604046304 -1.16943765807239 exp1-ditra-a adj
1853 33 BTN2 1256 1 231 liste2 VP8 Block1 2 1 8 8 8 I ditra a 999 Er hat es an den Nagel NomS_AccO_PO 2 8 8 i gehängt 335 56 26 4 1 7 8 60 s gebaumelt 27 5 2 0 2 9 8 112 u gesteckt 396 67 56 9 1 8 exp1 1415.20769230769 520.940717192111 0.692307692307692 0.462428604046304 -0.305615758287867 exp1-ditra-a adj
1858 38 BTN3 1628 1 312 liste2 VP8 Block1 2 1 30 82 134 C trans a 999 Der talentierte Musiker hat das Saxophon NomS_AccO 5 82 30 c geblasen 85 14 14 2 2 8 82 186 s gepustet 10 2 2 0 2 8 82 238 u geputzt 64 11 15 3 1 7 exp1 1415.20769230769 520.940717192111 0.692307692307692 0.462428604046304 0.40847701220067 exp1-trans-a adj
1860 40 BTN2 1633 0 132 liste2 VP8 Block1 2 1 40 40 40 I trans a 999 Der Teufel hat das kleine Kind NomS_AccO 5 40 40 i geritten 128 22 18 3 2 8 40 92 s gejagt 166 28 29 5 1 6 40 144 u geärgert 97 16 16 3 2 8 exp1 1415.20769230769 520.940717192111 0.692307692307692 0.462428604046304 0.418075033309387 exp1-trans-a adj
1864 44 BTN1 864 1 132 liste2 VP8 Block1 2 1 48 48 48 I trans a 999 Sie ist mutig ins kalte Wasser NomS_PO 4 48 48 i gesprungen 438 74 17 3 2 10 48 100 s gegangen 7302 1227 437 73 2 8 48 152 u gerutscht 101 17 9 2 1 9 exp1 1415.20769230769 520.940717192111 0.692307692307692 0.462428604046304 -1.05810061321127 exp1-trans-a adj
1866 46 BTN3 1622 1 321 liste2 VP8 Block1 2 1 9 61 165 C ditra p Ihr wurde von ihm der schwere Karton 999 999 61 9 c gehoben 685 115 23 4 2 7 61 165 s geschleppt 137 23 20 3 1 10 61 217 u geschaukelt 46 8 1 0 2 11 exp1 1415.20769230769 520.940717192111 0.692307692307692 0.462428604046304 0.39695938687021 exp1-ditra-p adj
1871 51 BTN1 1331 1 123 liste2 VP8 Block1 2 1 11 11 63 I ditra p Ihm wurde von ihr auf die Finger 999 999 11 11 i geklopft 138 23 8 1 1 8 11 63 s gehämmert 27 5 3 1 2 9 11 115 u geleuchtet 140 24 1 0 2 10 exp1 1415.20769230769 520.940717192111 0.692307692307692 0.462428604046304 -0.161645441657114 exp1-ditra-p adj
1872 52 BTN1 686 1 123 liste2 VP8 Block1 2 1 32 32 32 I trans a 999 Sie hat immer nach den Sternen NomS_PO 4 32 32 i gegriffen 618 104 36 6 2 9 32 84 s gelangt 878 148 65 11 1 7 32 136 u gelebt 1659 279 120 20 1 6 exp1 1415.20769230769 520.940717192111 0.692307692307692 0.462428604046304 -1.39979016468159 exp1-trans-a adj
1873 53 BTN2 1387 1 213 liste2 VP8 Block1 2 1 14 66 118 C ditra a 999 Er hat ihr vorsichtig die Schmuckschatulle NomS_DatO_AccO 1 66 14 c geöffnet 617 104 205 34 2 8 66 170 s geklappt 118 20 21 4 1 8 66 222 u geschätzt 314 53 95 16 1 9 exp1 1415.20769230769 520.940717192111 0.692307692307692 0.462428604046304 -0.0541476052394843 exp1-ditra-a adj
1875 55 BTN3 1042 1 312 liste2 VP8 Block1 2 1 33 85 189 C trans p Die Hundeleine wurde von mir sehr kurz 999 999 85 33 c gehalten 3971 667 454 76 2 8 85 189 s gefasst 657 110 229 38 1 7 85 241 u gebraucht 1799 302 74 12 1 9 exp1 1415.20769230769 520.940717192111 0.692307692307692 0.462428604046304 -0.71641106174095 exp1-trans-p non_adj
1880 60 BTN3 1374 1 312 liste2 VP8 Block1 2 1 38 90 142 C trans a 999 Die abhängige Frau hat die Tabletten NomS_AccO 5 90 38 c genommen 4867 818 763 128 2 8 90 194 s gefordert 1652 278 376 63 2 9 90 246 u gelassen 5577 937 106 18 2 8 exp1 1415.20769230769 520.940717192111 0.692307692307692 0.462428604046304 -0.0791024601221482 exp1-trans-a adj
1881 61 BTN1 573 1 132 liste2 VP8 Block1 2 1 19 19 71 I ditra p Sie wurde von ihm auf die Folter 999 999 19 19 i gespannt 174 29 116 19 1 8 19 71 s gedehnt 50 8 20 3 1 7 19 123 u gefesselt 74 12 35 6 2 9 exp1 1415.20769230769 520.940717192111 0.692307692307692 0.462428604046304 -1.6167054417386 exp1-ditra-p adj
1883 63 BTN3 2182 1 312 liste2 VP8 Block1 2 1 16 16 16 I ditra a 999 Er hat sie aus der Bahn NomS_AccO_PO 2 16 16 i geschleudert 92 15 31 5 2 12 16 68 s geschmettert 11 2 1 0 2 12 16 120 u gelenkt 212 36 50 8 1 7 exp1 1415.20769230769 520.940717192111 0.692307692307692 0.462428604046304 1.4719377510465 exp1-ditra-a adj
1885 65 BTN1 618 1 123 liste2 VP8 Block1 2 1 1 53 157 C ditra p Ihre Schwester wurde von ihr um Hilfe 999 999 53 1 c gebeten 98 16 6 1 2 7 53 157 s gefragt 2461 413 291 49 1 7 53 209 u gerufen 928 156 94 16 2 7 exp1 1415.20769230769 520.940717192111 0.692307692307692 0.462428604046304 -1.53032325176014 exp1-ditra-p adj
1889 4 BTN2 886 1 213 liste2 VP8 Block2 2 2 21 73 177 C ditra p Der Dolch wurde von ihm ins Herz 999 999 73 21 c gestoßen 602 101 84 14 2 8 73 177 s gebohrt 48 8 6 1 1 7 73 229 u gefügt 235 39 10 2 1 6 exp1 1415.20769230769 520.940717192111 0.692307692307692 0.462428604046304 -1.01586932033292 exp1-ditra-p adj
1891 6 BTN3 965 1 312 liste2 VP8 Block2 2 2 37 89 193 C trans p Das miefendes Zimmer wurde nie von ihr 999 999 89 37 c gelüftet 22 4 6 1 2 8 89 193 s getrocknet 46 8 11 2 2 10 89 245 u gemietet 51 9 12 2 2 8 exp1 1415.20769230769 520.940717192111 0.692307692307692 0.462428604046304 -0.86422058681519 exp1-trans-p non_adj
1896 11 BTN2 2119 1 231 liste2 VP8 Block2 2 2 31 31 83 I trans p Die Schulbank wurde gemeinsam von den Jungs 999 999 31 31 i gedrückt 355 60 34 6 1 8 31 83 s gepresst 76 13 23 4 1 8 31 135 u genutzt 442 74 120 20 1 7 exp1 1415.20769230769 520.940717192111 0.692307692307692 0.462428604046304 1.35100268507667 exp1-trans-p non_adj
1900 15 BTN1 1080 0 321 liste2 VP8 Block2 2 2 10 62 114 C ditra a 999 Sie hat ihm wieder neue Klamotten NomS_DatO_AccO 1 62 10 c gekauft 740 124 119 20 1 7 62 166 s gehandelt 1321 222 141 24 2 9 62 218 u gestrickt 8 1 3 1 1 9 exp1 1415.20769230769 520.940717192111 0.692307692307692 0.462428604046304 -0.643466101314702 exp1-ditra-a adj
1902 17 BTN1 895 1 132 liste2 VP8 Block2 2 2 23 23 75 I ditra p Ihr wurde von ihm auf die Zehen 999 999 23 23 i getreten 1686 283 176 30 2 8 23 75 s getrampelt 11 2 0 0 2 10 23 127 u gerast 76 13 11 2 1 6 exp1 1415.20769230769 520.940717192111 0.692307692307692 0.462428604046304 -0.998592882337227 exp1-ditra-p adj
1905 20 BTN3 1094 1 321 liste2 VP8 Block2 2 2 18 70 122 C ditra a 999 Er hat der Oma den Wagen NomS_DatO_AccO 1 70 18 c geschoben 367 62 56 9 2 9 70 174 s gerollt 197 33 14 2 1 7 70 226 u geordnet 143 24 44 7 2 8 exp1 1415.20769230769 520.940717192111 0.692307692307692 0.462428604046304 -0.616591642210294 exp1-ditra-a adj
1906 21 BTN3 1074 1 321 liste2 VP8 Block2 2 2 34 86 138 C trans a 999 Der Regenschirm hat lange am Haken NomS_PO 4 86 34 c gehangen 515 87 3 1 2 8 86 190 s gependelt 20 3 0 0 2 9 86 242 u gewackelt 0 0 0 0 2 9 exp1 1415.20769230769 520.940717192111 0.692307692307692 0.462428604046304 -0.654983726645162 exp1-trans-a adj
1909 24 BTN3 1122 1 312 liste2 VP8 Block2 2 2 29 81 185 C trans p Der Postbote wurde von dem Hund bereits 999 999 81 29 c gebissen 127 21 18 3 2 8 81 185 s gezwickt 5 1 0 0 1 8 81 237 u gerochen 135 23 6 1 2 8 exp1 1415.20769230769 520.940717192111 0.692307692307692 0.462428604046304 -0.56284272400148 exp1-trans-p non_adj
1913 28 BTN1 1769 1 132 liste2 VP8 Block2 2 2 42 94 146 C trans a 999 Sie hat Wäsche durch das Haus NomS_AccO 5 94 42 c geschmissen 22 4 6 1 2 11 94 198 s geschwungen 111 19 7 1 2 11 94 250 u gefahren 2884 485 228 38 2 8 exp1 1415.20769230769 520.940717192111 0.692307692307692 0.462428604046304 0.679141207466487 exp1-trans-a adj
1915 30 BTN1 902 1 123 liste2 VP8 Block2 2 2 13 65 169 C ditra p Der Arm wurde von ihm um sie 999 999 65 13 c gelegt 1509 2054 269 45 1 6 65 169 s gemacht 8089 1359 1762 296 1 7 65 221 u geworfen 902 152 115 19 2 8 exp1 1415.20769230769 520.940717192111 0.692307692307692 0.462428604046304 -0.985155652785023 exp1-ditra-p adj
1918 33 BTN1 1360 1 123 liste2 VP8 Block2 2 2 7 7 59 I ditra p Ihm wurde von ihr in die Karten 999 999 7 7 i geguckt 27 5 6 1 1 7 7 59 s gespäht 19 3 0 0 1 7 7 111 u gemalt 125 21 35 6 1 6 exp1 1415.20769230769 520.940717192111 0.692307692307692 0.462428604046304 -0.105976919226556 exp1-ditra-p adj
1919 34 BTN2 855 1 213 liste2 VP8 Block2 2 2 12 12 12 I ditra a 999 Er hat ihr nie ein Haar NomS_DatO_AccO 1 12 12 i gekrümmt 32 5 16 3 1 8 12 64 s gebogen 59 10 4 1 2 7 12 116 u gerupft 12 2 3 1 1 7 exp1 1415.20769230769 520.940717192111 0.692307692307692 0.462428604046304 -1.07537705120696 exp1-ditra-a adj
1922 37 BTN1 545 1 123 liste2 VP8 Block2 2 2 52 52 52 I trans a 999 Der Mann hat schnell die Notbremse NomS_AccO 5 52 52 i gezogen 1693 284 301 51 2 7 52 104 s gelöst 875 147 258 43 1 6 52 156 u gesichert 684 115 243 41 2 9 exp1 1415.20769230769 520.940717192111 0.692307692307692 0.462428604046304 -1.67045435994741 exp1-trans-a adj
1923 38 BTN2 879 1 231 liste2 VP8 Block2 2 2 39 39 91 I trans p Das Feld wurde nach Tagen von ihr 999 999 39 39 i geräumt 179 30 52 9 1 7 39 91 s geleert 131 22 7 1 1 7 39 143 u gekehrt 270 45 16 3 1 7 exp1 1415.20769230769 520.940717192111 0.692307692307692 0.462428604046304 -1.02930654988512 exp1-trans-p non_adj
1926 41 BTN2 1398 0 132 liste2 VP8 Block2 2 2 47 47 99 I trans p Der Rahmen wurde von dem ehrgeizigen Redner 999 999 47 47 i gesprengt 85 14 23 4 1 9 47 99 s geknackt 23 4 4 1 1 8 47 151 u gestaltet 324 54 96 16 2 9 exp1 1415.20769230769 520.940717192111 0.692307692307692 0.462428604046304 -0.0330319588003071 exp1-trans-p non_adj
1928 43 BTN1 718 1 123 liste2 VP8 Block2 2 2 50 102 154 C trans a 999 Sie haben stundenlang zu klassischem Swing NomS_PO 4 102 50 c getanzt 189 32 26 4 1 7 102 206 s gesungen 438 74 46 8 2 8 102 258 u geredet 906 152 68 11 2 7 exp1 1415.20769230769 520.940717192111 0.692307692307692 0.462428604046304 -1.3383628295858 exp1-trans-a adj
1931 46 BTN1 518 1 123 liste2 VP8 Block2 2 2 2 54 106 C ditra a 999 Sie hat den Brief zur Post NomS_AccO_PO 2 54 2 c gebracht 3766 633 835 140 1 8 54 158 s geschafft 1479 248 505 85 1 9 54 210 u gepackt 188 32 41 7 1 7 exp1 1415.20769230769 520.940717192111 0.692307692307692 0.462428604046304 -1.72228367393448 exp1-ditra-a adj
1934 49 BTN2 2095 1 213 liste2 VP8 Block2 2 2 26 78 130 C ditra a 999 Er hat ihr wütend die Tür NomS_DatO_PO 3 78 26 c gewiesen 835 140 27 5 2 8 78 182 s geschildert 265 45 69 12 2 11 78 234 u geliefert 586 98 119 20 2 9 exp1 1415.20769230769 520.940717192111 0.692307692307692 0.462428604046304 1.30493218375483 exp1-ditra-a adj
1936 51 BTN3 1370 1 312 liste2 VP8 Block2 2 2 44 44 44 I trans a 999 Sie hat nach dem Unfall Sterne NomS_AccO 5 44 44 i gesehen 6987 1174 917 154 2 7 44 96 s gesichtet 19 3 8 1 2 9 44 148 u gefunden 4687 787 833 140 2 8 exp1 1415.20769230769 520.940717192111 0.692307692307692 0.462428604046304 -0.0867808770091217 exp1-trans-a adj
1937 52 BTN3 895 1 312 liste2 VP8 Block2 2 2 4 4 4 I ditra a 999 Sie hat ihm aus der Hand NomS_DatO_PO 3 4 4 i gefressen 100 17 15 3 2 9 4 56 s geschlungen 27 5 3 1 2 11 4 108 u gewischt 89 15 5 1 1 8 exp1 1415.20769230769 520.940717192111 0.692307692307692 0.462428604046304 -0.998592882337227 exp1-ditra-a adj
1942 57 BTN1 1218 1 123 liste2 VP8 Block2 2 2 45 97 201 C trans p Die neuen Pflanzenkeime wurden bereits von ihnen 999 999 97 45 c gesetzt 2208 371 210 35 1 7 97 201 s gesät 33 6 12 2 1 5 97 253 u gewollt 10446 1755 56 9 1 7 exp1 1415.20769230769 520.940717192111 0.692307692307692 0.462428604046304 -0.378560718714115 exp1-trans-p non_adj
1943 58 BTN1 1990 1 132 liste2 VP8 Block2 2 2 36 36 36 I trans a 999 Das junge Mädchen hat nach Blut NomS_PO 4 36 36 i gelechzt 3 1 0 0 1 8 36 88 s gegiert 7 1 0 0 1 7 36 140 u geschielt 15 3 1 0 1 9 exp1 1415.20769230769 520.940717192111 0.692307692307692 0.462428604046304 1.10337374047177 exp1-trans-a adj
1944 59 BTN2 2162 1 231 liste2 VP8 Block2 2 2 5 57 161 C ditra p Dem Patienten wurde von ihr der Puls 999 999 57 5 c gefühlt 859 144 34 6 1 7 57 161 s gespürt 457 77 21 4 1 7 57 213 u geregelt 123 21 46 8 2 8 exp1 1415.20769230769 520.940717192111 0.692307692307692 0.462428604046304 1.43354566661163 exp1-ditra-p adj
1945 60 BTN2 749 1 213 liste2 VP8 Block2 2 2 28 28 28 I ditra a 999 Sie hat ihn in die Knie NomS_AccO_PO 2 28 28 i gezwungen 668 112 289 49 2 9 28 80 s geboten 1155 194 90 15 2 7 28 132 u gebeugt 172 29 33 6 1 7 exp1 1415.20769230769 520.940717192111 0.692307692307692 0.462428604046304 -1.27885509871176 exp1-ditra-a adj
1948 63 BTN2 1388 0 123 liste2 VP8 Block2 2 2 20 20 20 I ditra a 999 Er ist der Geliebten aufs Dach NomS_DatO_PO 3 20 20 i gestiegen 1242 209 289 49 2 9 20 72 s geklettert 112 19 10 2 2 10 20 124 u gefolgt 1133 190 101 17 1 7 exp1 1415.20769230769 520.940717192111 0.692307692307692 0.462428604046304 -0.0522280010177409 exp1-ditra-a adj
1949 64 BTN2 854 1 231 liste2 VP8 Block2 2 2 15 15 67 I ditra p Ihr wurde von ihm nicht das Wasser 999 999 15 15 i gereicht 616 103 35 6 1 8 15 67 s gegeben 10290 1729 1186 199 2 7 15 119 u geprüft 460 77 131 22 1 7 exp1 1415.20769230769 520.940717192111 0.692307692307692 0.462428604046304 -1.07729665542871 exp1-ditra-p adj
1951 1 BTN2 2154 1 231 liste2 VP8 Block3 2 3 9 9 61 I ditra p Sie wurde von ihm in den Himmel 999 999 9 9 i gehoben 685 115 23 4 2 7 9 61 s gewuchtet 4 1 1 0 2 9 9 113 u geflogen 629 106 75 13 2 8 exp1 1415.20769230769 520.940717192111 0.692307692307692 0.462428604046304 1.41818883283769 exp1-ditra-p adj
1952 2 BTN2 752 1 231 liste2 VP8 Block3 2 3 25 25 77 I ditra p Ihm wurde von ihr gründlich der Kopf 999 999 25 25 i gewaschen 118 20 34 6 2 9 25 77 s gereinigt 66 11 23 4 2 9 25 129 u gemessen 294 49 131 22 2 8 exp1 1415.20769230769 520.940717192111 0.692307692307692 0.462428604046304 -1.27309628604653 exp1-ditra-p adj
1955 5 BTN1 1188 1 123 liste2 VP8 Block3 2 3 17 17 69 I ditra p Er wurde von ihr sehr ins Herz 999 999 17 17 i geschlossen 1264 212 362 61 2 11 17 69 s gesperrt 112 19 66 11 1 8 17 121 u gezeichnet 336 56 48 8 2 10 exp1 1415.20769230769 520.940717192111 0.692307692307692 0.462428604046304 -0.436148845366417 exp1-ditra-p adj
1956 6 BTN2 1033 1 213 liste2 VP8 Block3 2 3 14 14 14 I ditra a 999 Sie hat der Freundin die Augen NomS_DatO_AccO 1 14 14 i geöffnet 617 104 205 34 2 8 14 66 s geklärt 259 44 115 19 1 7 14 118 u gebessert 159 27 27 5 2 9 exp1 1415.20769230769 520.940717192111 0.692307692307692 0.462428604046304 -0.733687499736641 exp1-ditra-a adj
1960 10 BTN2 1296 0 123 liste2 VP8 Block3 2 3 52 104 156 C trans a 999 Sie haben das Stahlseil noch fester NomS_AccO 5 104 52 c gezogen 1693 284 301 51 2 7 104 208 s gestrafft 34 6 6 1 1 9 104 260 u gesichert 684 115 243 41 2 9 exp1 1415.20769230769 520.940717192111 0.692307692307692 0.462428604046304 -0.228831589418132 exp1-trans-a adj
1964 14 BTN3 1275 1 312 liste2 VP8 Block3 2 3 49 49 101 I trans p Schmiere wurde heimlich von dem kleinen Jungen 999 999 49 49 i gestanden 6771 1138 75 13 2 9 49 101 s gehockt 78 13 0 0 1 7 49 153 u getrunken 474 80 82 14 2 9 exp1 1415.20769230769 520.940717192111 0.692307692307692 0.462428604046304 -0.269143278074743 exp1-trans-p non_adj
1966 16 BTN3 924 1 312 liste2 VP8 Block3 2 3 1 1 53 I ditra p Ihr Freund wurde von ihr zur Kasse 999 999 1 1 i gebeten 98 16 6 1 2 7 1 53 s gedrängt 267 45 54 9 1 8 1 105 u geholt 716 120 84 14 1 6 exp1 1415.20769230769 520.940717192111 0.692307692307692 0.462428604046304 -0.942924359906669 exp1-ditra-p adj
1969 19 BTN3 856 1 321 liste2 VP8 Block3 2 3 6 6 6 I ditra a 999 Er hat mächtig Öl ins Feuer NomS_AccO_PO 2 6 6 i gegossen 65 11 10 2 2 8 6 58 s gesondert 5176 870 11 2 2 9 6 110 u gefüllt 258 43 58 10 1 7 exp1 1415.20769230769 520.940717192111 0.692307692307692 0.462428604046304 -1.07345744698522 exp1-ditra-a adj
1971 21 BTN1 955 1 132 liste2 VP8 Block3 2 3 22 22 22 I ditra a 999 Sie hat dem Jungen die Flügel NomS_DatO_AccO 1 22 22 i gestutzt 34 6 4 1 1 8 22 74 s gekürzt 78 13 45 8 1 7 22 126 u gekämmt 27 5 8 1 1 7 exp1 1415.20769230769 520.940717192111 0.692307692307692 0.462428604046304 -0.883416629032624 exp1-ditra-a adj
1973 23 BTN2 1332 0 321 liste2 VP8 Block3 2 3 31 83 187 C trans p Alle ihre Pickel wurden von ihr wund 999 999 83 31 c gedrückt 355 60 34 6 1 8 83 187 s gekratzt 55 9 3 1 1 8 83 239 u gelegen 4362 733 120 20 2 7 exp1 1415.20769230769 520.940717192111 0.692307692307692 0.462428604046304 -0.15972583743537 exp1-trans-p non_adj
1975 25 BTN1 1153 1 132 liste2 VP8 Block3 2 3 7 59 163 C ditra p Für ihn wurde von ihr nach Autos 999 999 59 7 c geguckt 27 5 6 1 1 7 59 163 s gespäht 19 3 0 0 1 7 59 215 u gehorcht 38 6 7 1 1 8 exp1 1415.20769230769 520.940717192111 0.692307692307692 0.462428604046304 -0.503334993127435 exp1-ditra-p adj
1978 28 BTN1 1153 0 213 liste2 VP8 Block3 2 3 12 64 116 C ditra a 999 Die Natur hat uns die Banane NomS_DatO_AccO 1 64 12 c gekrümmt 32 5 16 3 1 8 64 168 s gebogen 59 10 4 1 2 7 64 220 u gezeugt 110 18 14 2 1 7 exp1 1415.20769230769 520.940717192111 0.692307692307692 0.462428604046304 -0.503334993127435 exp1-ditra-a adj
1981 31 BTN2 2311 1 213 liste2 VP8 Block3 2 3 47 99 203 C trans p Die maroden Häuser wurden von den Bauarbeitern 999 999 99 47 c gesprengt 85 14 23 4 1 9 99 203 s gestürzt 349 59 67 11 1 8 99 255 u gemeldet 744 125 189 32 2 8 exp1 1415.20769230769 520.940717192111 0.692307692307692 0.462428604046304 1.7195666956514 exp1-trans-p non_adj
1984 34 BTN1 1333 1 132 liste2 VP8 Block3 2 3 23 75 179 C ditra p Ihm wurde von ihr in die Hacken 999 999 75 23 c getreten 1686 283 176 30 2 8 75 179 s gestampft 50 8 3 1 1 9 75 231 u gehüpft 47 8 0 0 1 7 exp1 1415.20769230769 520.940717192111 0.692307692307692 0.462428604046304 -0.157806233213627 exp1-ditra-p adj
1987 37 BTN1 796 1 132 liste2 VP8 Block3 2 3 20 72 124 C ditra a 999 Er ist Pferden auf den Rücken NomS_DatO_PO 3 72 20 c gestiegen 1242 209 289 49 2 9 72 176 s gekrabbelt 5 1 0 0 2 10 72 228 u gefallen 1668 280 179 30 2 8 exp1 1415.20769230769 520.940717192111 0.692307692307692 0.462428604046304 -1.18863370028982 exp1-ditra-a adj
1992 42 BTN2 759 1 213 liste2 VP8 Block3 2 3 38 38 38 I trans a 999 Sie hat den Mund zu voll NomS_AccO 5 38 38 i genommen 4867 818 763 128 2 8 38 90 s getan 3421 575 656 110 1 5 38 142 u gelassen 5577 937 106 18 2 8 exp1 1415.20769230769 520.940717192111 0.692307692307692 0.462428604046304 -1.25965905649433 exp1-trans-a adj
1993 43 BTN1 1156 1 123 liste2 VP8 Block3 2 3 41 41 93 I trans p Mächtig Schaum wurde von der jungen Frau 999 999 41 41 i geschlagen 1331 224 199 33 2 10 41 93 s geprügelt 23 4 4 1 2 9 41 145 u gebildet 907 152 121 20 2 8 exp1 1415.20769230769 520.940717192111 0.692307692307692 0.462428604046304 -0.497576180462205 exp1-trans-p non_adj
1994 44 BTN1 708 1 123 liste2 VP8 Block3 2 3 30 30 30 I trans a 999 Sie haben beide ins gleiche Horn NomS_PO 4 30 30 i geblasen 85 14 14 2 2 8 30 82 s gehaucht 24 4 0 0 1 8 30 134 u geseufzt 112 19 2 0 1 8 exp1 1415.20769230769 520.940717192111 0.692307692307692 0.462428604046304 -1.35755887180324 exp1-trans-a adj
1997 47 BTN2 1087 1 213 liste2 VP8 Block3 2 3 33 33 85 I trans p Der Schnabel wurde schnell von dem Jungen 999 999 33 33 i gehalten 3971 667 454 76 2 8 33 85 s gestützt 292 49 103 17 1 8 33 137 u geschüttelt 280 47 11 2 2 11 exp1 1415.20769230769 520.940717192111 0.692307692307692 0.462428604046304 -0.630028871762498 exp1-trans-p non_adj
1998 48 BTN3 1455 1 312 liste2 VP8 Block3 2 3 4 56 108 C ditra a 999 Die Katze hat Mäuse zum Frühstück NomS_AccO_PO 2 56 4 c gefressen 100 17 15 3 2 9 56 160 s gegessen 400 67 44 7 2 8 56 212 u gezählt 504 85 61 10 1 7 exp1 1415.20769230769 520.940717192111 0.692307692307692 0.462428604046304 0.0763854818390655 exp1-ditra-a adj
1999 49 BTN2 1953 1 231 liste2 VP8 Block3 2 3 39 91 195 C trans p Das Zimmer wurde letztendlich von dem Mädchen 999 999 91 39 c geräumt 179 30 52 9 1 7 91 195 s gewechselt 248 42 32 5 2 10 91 247 u gemeint 2991 503 270 45 1 7 exp1 1415.20769230769 520.940717192111 0.692307692307692 0.462428604046304 1.03234838426727 exp1-trans-p non_adj
2002 52 BTN3 1497 1 312 liste2 VP8 Block3 2 3 15 67 171 C ditra p Dem Mann wurde von ihr der Brotkorb 999 999 67 15 c gereicht 616 103 35 6 1 8 67 171 s gegeben 10290 1729 1186 199 2 7 67 223 u gestattet 264 44 119 20 2 9 exp1 1415.20769230769 520.940717192111 0.692307692307692 0.462428604046304 0.157008859152287 exp1-ditra-p adj
2004 54 BTN3 950 1 312 liste2 VP8 Block3 2 3 28 80 132 C ditra a 999 Er hat das Mädchen zur Prostitution NomS_AccO_PO 2 80 28 c gezwungen 668 112 289 49 2 9 80 184 s genötigt 108 18 45 8 2 8 80 236 u geladen 269 45 70 12 2 7 exp1 1415.20769230769 520.940717192111 0.692307692307692 0.462428604046304 -0.893014650141341 exp1-ditra-a adj
2008 58 BTN3 1077 1 312 liste2 VP8 Block3 2 3 36 88 140 C trans a 999 Der durstige Maratonläufer hat nach Wasser NomS_PO 4 88 36 c gelechzt 3 1 0 0 1 8 88 192 s gegiert 7 1 0 0 1 7 88 244 u gewühlt 36 6 0 0 1 7 exp1 1415.20769230769 520.940717192111 0.692307692307692 0.462428604046304 -0.649224913979932 exp1-trans-a adj
2010 60 BTN3 827 1 321 liste2 VP8 Block3 2 3 46 46 46 I trans a 999 Er hat immer die zweite Geige NomS_AccO 5 46 46 i gespielt 1960 329 281 47 1 8 46 98 s gestimmt 773 130 52 9 1 8 46 150 u gehört 2278 383 666 112 1 6 exp1 1415.20769230769 520.940717192111 0.692307692307692 0.462428604046304 -1.12912596941578 exp1-trans-a adj
2015 65 BTN1 899 1 123 liste2 VP8 Block3 2 3 44 96 148 C trans a 999 Ich habe ihren Bruder nie zuvor NomS_AccO 5 96 44 c gesehen 6987 1174 917 154 2 7 96 200 s gefunden 4687 787 833 140 2 8 96 252 u gerettet 427 72 150 25 2 8 exp1 1415.20769230769 520.940717192111 0.692307692307692 0.462428604046304 -0.990914465450253 exp1-trans-a adj
2017 2 BTN2 824 1 213 liste2 VP8 Block4 2 4 37 37 89 I trans p Der Schleier wurde endlich von der Frau 999 999 37 37 i gelüftet 22 4 6 1 2 8 37 89 s gerafft 21 4 1 0 1 7 37 141 u gestreift 66 11 9 2 1 9 exp1 1415.20769230769 520.940717192111 0.692307692307692 0.462428604046304 -1.13488478208101 exp1-trans-p non_adj
2021 6 BTN2 883 1 231 liste2 VP8 Block4 2 4 3 55 159 C ditra p Der Arm wurde ihm von dem Aufprall 999 999 55 3 c gebrochen 361 61 43 7 2 9 55 159 s gestaucht 5 1 1 0 1 9 55 211 u gewirbelt 39 7 2 0 2 9 exp1 1415.20769230769 520.940717192111 0.692307692307692 0.462428604046304 -1.02162813299815 exp1-ditra-p adj
2022 7 BTN3 1084 1 321 liste2 VP8 Block4 2 4 13 13 65 I ditra p Die Angestellte wurde von ihm aufs Eis 999 999 13 13 i gelegt 1509 2054 269 45 1 6 13 65 s gestellt 4171 701 890 150 1 8 13 117 u gewählt 812 136 368 62 1 7 exp1 1415.20769230769 520.940717192111 0.692307692307692 0.462428604046304 -0.635787684427728 exp1-ditra-p adj
2025 10 BTN1 509 1 132 liste2 VP8 Block4 2 4 21 21 73 I ditra p Er wurde von ihr vor den Kopf 999 999 21 21 i gestoßen 602 101 84 14 2 8 21 73 s gerammt 36 6 14 2 1 7 21 125 u gesenkt 269 45 78 13 1 7 exp1 1415.20769230769 520.940717192111 0.692307692307692 0.462428604046304 -1.73956011193017 exp1-ditra-p adj
2029 14 BTN3 1317 1 312 liste2 VP8 Block4 2 4 43 95 199 C trans p Nach Fliegen wurde gierig von dem Frosch 999 999 95 43 c geschnappt 30 5 2 0 1 10 95 199 s gehascht 3 1 0 0 1 8 95 251 u geschaut 319 54 8 1 1 8 exp1 1415.20769230769 520.940717192111 0.692307692307692 0.462428604046304 -0.188519900761521 exp1-trans-p non_adj
2033 18 BTN1 900 1 123 liste2 VP8 Block4 2 4 2 2 2 I ditra a 999 Er hat sie unter die Haube NomS_AccO_PO 2 2 2 i gebracht 3766 633 835 140 1 8 2 54 s geführt 2518 423 713 120 1 7 2 106 u geschafft 1479 248 505 85 1 9 exp1 1415.20769230769 520.940717192111 0.692307692307692 0.462428604046304 -0.98899486122851 exp1-ditra-a adj
2036 21 BTN1 742 1 132 liste2 VP8 Block4 2 4 48 100 152 C trans a 999 Der Passant ist schnell zur Seite NomS_PO 4 100 48 c gesprungen 438 74 17 3 2 10 100 204 s gegangen 7302 1227 437 73 2 8 100 256 u geflohen 136 23 20 3 2 8 exp1 1415.20769230769 520.940717192111 0.692307692307692 0.462428604046304 -1.29229232826396 exp1-trans-a adj
2037 22 BTN2 1446 1 213 liste2 VP8 Block4 2 4 18 18 18 I ditra a 999 Er hat die Frau aufs Abstellgleis NomS_AccO_PO 2 18 18 i geschoben 367 62 56 9 2 9 18 70 s gerückt 206 35 57 10 1 7 18 122 u gebunden 343 58 196 33 2 8 exp1 1415.20769230769 520.940717192111 0.692307692307692 0.462428604046304 0.0591090438433751 exp1-ditra-a adj
2042 27 BTN2 1273 1 231 liste2 VP8 Block4 2 4 42 42 42 I trans a 999 Er hat ganz alleine den Laden NomS_AccO 5 42 42 i geschmissen 22 4 6 1 2 11 42 94 s geschwungen 111 19 7 1 2 11 42 146 u gezahlt 566 95 125 21 1 7 exp1 1415.20769230769 520.940717192111 0.692307692307692 0.462428604046304 -0.27298248651823 exp1-trans-a adj
2043 28 BTN1 758 1 132 liste2 VP8 Block4 2 4 19 71 175 C ditra p Pferde wurden von ihm an den Wagen 999 999 71 19 c gespannt 174 29 116 19 1 8 71 175 s gekettet 9 2 6 1 2 8 71 227 u gewöhnt 158 27 97 16 1 7 exp1 1415.20769230769 520.940717192111 0.692307692307692 0.462428604046304 -1.26157866071607 exp1-ditra-p adj
2044 29 BTN3 963 1 312 liste2 VP8 Block4 2 4 45 45 97 I trans p Aufs falsche Pferd wurde immer von ihr 999 999 45 45 i gesetzt 2208 371 210 35 1 7 45 97 s gelehnt 397 67 14 2 1 7 45 149 u gewollt 10446 1755 56 9 1 7 exp1 1415.20769230769 520.940717192111 0.692307692307692 0.462428604046304 -0.868059795258677 exp1-trans-p non_adj
2049 34 BTN2 951 1 231 liste2 VP8 Block4 2 4 40 92 144 C trans a 999 Sie hat täglich das junge Pferd NomS_AccO 5 92 40 c geritten 128 22 18 3 2 8 92 196 s gezügelt 18 3 5 1 2 8 92 248 u gemocht 3176 534 4 1 1 7 exp1 1415.20769230769 520.940717192111 0.692307692307692 0.462428604046304 -0.891095045919598 exp1-trans-a adj
2050 35 BTN2 686 1 213 liste2 VP8 Block4 2 4 50 50 50 I trans a 999 Er hat jahrelang nach ihrer Pfeife NomS_PO 4 50 50 i getanzt 189 32 26 4 1 7 50 102 s gesteppt 0 0 0 0 1 8 50 154 u gesucht 2892 486 596 100 1 7 exp1 1415.20769230769 520.940717192111 0.692307692307692 0.462428604046304 -1.39979016468159 exp1-trans-a adj
2052 37 BTN2 1040 1 213 liste2 VP8 Block4 2 4 24 76 128 C ditra a 999 Der Hund hat die Schafe heimwärts NomS_AccO_PO 2 76 24 c getrieben 528 89 57 10 2 9 76 180 s geleitet 424 71 65 11 2 8 76 232 u gelockt 54 9 8 1 1 7 exp1 1415.20769230769 520.940717192111 0.692307692307692 0.462428604046304 -0.720250270184437 exp1-ditra-a adj
2055 40 BTN2 1362 1 231 liste2 VP8 Block4 2 4 32 84 136 C trans a 999 Das Mädchen hat nach den Bonbons NomS_PO 4 84 32 c gegriffen 618 104 36 6 2 9 84 188 s gelangt 878 148 65 11 1 7 84 240 u getastet 64 11 0 0 2 8 exp1 1415.20769230769 520.940717192111 0.692307692307692 0.462428604046304 -0.102137710783069 exp1-trans-a adj
2058 43 BTN3 1273 1 312 liste2 VP8 Block4 2 4 51 103 207 C trans p Paul wurde von ihm beim Kickboxen stark 999 999 103 51 c getroffen 1523 256 191 32 2 9 103 207 s gefährdet 278 47 167 28 2 9 103 259 u gefürchtet 346 58 26 4 2 10 exp1 1415.20769230769 520.940717192111 0.692307692307692 0.462428604046304 -0.27298248651823 exp1-trans-p non_adj
2060 45 BTN3 1079 1 312 liste2 VP8 Block4 2 4 35 87 191 C trans p Auf den Tisch wurde kräftig von ihm 999 999 87 35 c gehauen 56 9 6 1 2 7 87 191 s getrommelt 136 23 8 1 2 10 87 243 u gemurmelt 148 25 0 0 2 9 exp1 1415.20769230769 520.940717192111 0.692307692307692 0.462428604046304 -0.645385705536445 exp1-trans-p non_adj
2063 48 BTN3 1296 1 312 liste2 VP8 Block4 2 4 27 79 183 C ditra p Dem Touristen wurde von ihr der Weg 999 999 79 27 c gezeigt 3142 528 464 78 1 7 79 183 s gedeutet 284 48 32 5 2 8 79 235 u geflutet 5 1 1 0 2 8 exp1 1415.20769230769 520.940717192111 0.692307692307692 0.462428604046304 -0.228831589418132 exp1-ditra-p adj
2064 49 BTN1 1260 1 132 liste2 VP8 Block4 2 4 10 10 10 I ditra a 999 Er hat die Katze im Sack NomS_AccO_PO 2 10 10 i gekauft 740 124 119 20 1 7 10 62 s gehandelt 1321 222 141 24 2 9 10 114 u getragen 1984 333 235 39 2 8 exp1 1415.20769230769 520.940717192111 0.692307692307692 0.462428604046304 -0.297937341400893 exp1-ditra-a adj
2068 53 BTN1 1575 1 123 liste2 VP8 Block4 2 4 11 63 167 C ditra p Ihr wurde von ihm an die Tür 999 999 63 11 c geklopft 138 23 8 1 1 8 63 167 s gepocht 52 9 4 1 1 7 63 219 u gepinselt 8 1 1 0 2 9 exp1 1415.20769230769 520.940717192111 0.692307692307692 0.462428604046304 0.306737988448271 exp1-ditra-p adj
2073 58 BTN2 756 1 231 liste2 VP8 Block4 2 4 26 26 26 I ditra a 999 Sie hat ihn in die Schranken NomS_AccO_PO 2 26 26 i gewiesen 835 140 27 5 2 8 26 78 s geschickt 348 58 118 20 1 9 26 130 u geneigt 200 34 65 11 1 7 exp1 1415.20769230769 520.940717192111 0.692307692307692 0.462428604046304 -1.26541786915956 exp1-ditra-a adj
2075 60 BTN3 1006 1 312 liste2 VP8 Block4 2 4 5 5 57 I ditra p Ihm wurde von ihr auf den Zahn 999 999 5 5 i gefühlt 859 144 34 6 1 7 5 57 s gespürt 457 77 21 4 1 7 5 109 u gescheint 2045 344 1 0 1 9 exp1 1415.20769230769 520.940717192111 0.692307692307692 0.462428604046304 -0.785516813723712 exp1-ditra-p adj
2076 61 BTN1 885 1 123 liste2 VP8 Block4 2 4 34 34 34 I trans a 999 Er hat lange an der Strippe NomS_PO 4 34 34 i gehangen 515 87 3 1 2 8 34 86 s gependelt 20 3 0 0 2 9 34 138 u gesprochen 3598 605 616 103 2 10 exp1 1415.20769230769 520.940717192111 0.692307692307692 0.462428604046304 -1.01778892455466 exp1-trans-a adj
2078 63 BTN2 1561 1 231 liste2 VP8 Block4 2 4 16 68 120 C ditra a 999 Sie hat Konfetti in die Luft NomS_AccO_PO 2 68 16 c geschleudert 92 15 31 5 2 12 68 172 s geschmettert 11 2 1 0 2 12 68 224 u gestapelt 30 5 7 1 2 9 exp1 1415.20769230769 520.940717192111 0.692307692307692 0.462428604046304 0.279863529343864 exp1-ditra-a adj
2079 64 BTN1 806 1 132 liste2 VP8 Block4 2 4 8 60 112 C ditra a 999 Ich habe die Hemden auf Kleiderbügel NomS_AccO_PO 2 60 8 c gehängt 335 56 26 4 1 7 60 164 s gebaumelt 27 5 2 0 2 9 60 216 u gesteckt 396 67 56 9 1 8 exp1 1415.20769230769 520.940717192111 0.692307692307692 0.462428604046304 -1.16943765807239 exp1-ditra-a adj
2080 65 BTN3 690 1 312 liste2 VP8 Block4 2 4 29 29 81 I trans p In den sauren Apfel wurde von ihm 999 999 29 29 i gebissen 127 21 18 3 2 8 29 81 s gespuckt 40 7 5 1 1 8 29 133 u geschnitten 176 30 28 5 2 11 exp1 1415.20769230769 520.940717192111 0.692307692307692 0.462428604046304 -1.39211174779462 exp1-trans-p non_adj
2081 1 BTN2 917 1 231 liste1 VP9 Block1 1 1 43 43 43 I trans a 999 Nach Stunden hat er frische Luft NomS_AccO 5 43 43 i geschnappt 30 5 2 0 1 10 43 95 s gefangen 427 72 66 11 2 8 43 147 u geatmet 172 29 5 1 2 7 exp1 1467.22692307692 506.145947833103 0.688461538461538 0.464015479602098 -1.08709143169581 exp1-trans-a adj
2082 2 BTN3 1917 1 312 liste1 VP9 Block1 1 1 40 40 92 I trans p Das kleine Kind wurde mächtig vom Teufel 999 999 40 40 i geritten 128 22 18 3 2 8 40 92 s gejagt 166 28 29 5 1 6 40 144 u geärgert 97 16 16 3 2 8 exp1 1467.22692307692 506.145947833103 0.688461538461538 0.464015479602098 0.888623289090097 exp1-trans-p non_adj
2083 3 BTN3 1590 1 312 liste1 VP9 Block1 1 1 41 93 145 C trans a 999 Sie hat ihn aus purer Notwehr NomS_AccO 5 93 41 c geschlagen 1331 224 199 33 2 10 93 197 s geohrfeigt 11 2 1 0 2 10 93 249 u geschützt 345 58 106 18 1 9 exp1 1467.22692307692 506.145947833103 0.688461538461538 0.464015479602098 0.242564575393104 exp1-trans-a adj
2087 7 BTN2 1480 0 321 liste1 VP9 Block1 1 1 9 61 113 C ditra a 999 Er hat ihr den schweren Karton NomS_DatO_AccO 1 61 9 c gehoben 685 115 23 4 2 7 61 165 s geschleppt 137 23 20 3 1 10 61 217 u geschaukelt 46 8 1 0 2 11 exp1 1467.22692307692 506.145947833103 0.688461538461538 0.464015479602098 0.0252359561066537 exp1-ditra-a adj
2092 12 BTN1 1138 0 312 liste1 VP9 Block1 1 1 17 69 121 C ditra a 999 Er hat der Frau das Fenster NomS_DatO_AccO 1 69 17 c geschlossen 1264 212 362 61 2 11 69 173 s gekippt 62 10 6 1 1 7 69 225 u gebaut 830 139 311 52 1 6 exp1 1467.22692307692 506.145947833103 0.688461538461538 0.464015479602098 -0.650458478402128 exp1-ditra-a adj
2093 13 BTN1 1811 1 132 liste1 VP9 Block1 1 1 11 11 11 I ditra a 999 Sie hat ihm auf die Finger NomS_DatO_PO 3 11 11 i geklopft 138 23 8 1 1 8 11 63 s gehämmert 27 5 3 1 2 9 11 115 u geleuchtet 140 24 1 0 2 10 exp1 1467.22692307692 506.145947833103 0.688461538461538 0.464015479602098 0.67919752868679 exp1-ditra-a adj
2094 14 BTN1 702 1 123 liste1 VP9 Block1 1 1 24 24 76 I ditra p Sie wurde von ihm in die Enge 999 999 24 24 i getrieben 528 89 57 10 2 9 24 76 s gehetzt 55 9 17 3 1 7 24 128 u gekämpft 619 104 62 10 1 8 exp1 1467.22692307692 506.145947833103 0.688461538461538 0.464015479602098 -1.51187009666479 exp1-ditra-p adj
2095 15 BTN2 597 1 231 liste1 VP9 Block1 1 1 6 58 162 C ditra p Der Nachbarin wurden von ihr die Blumen 999 999 58 6 c gegossen 65 11 10 2 2 8 58 162 s gewässert 4 1 3 1 2 9 58 214 u gepflegt 256 43 74 12 1 8 exp1 1467.22692307692 506.145947833103 0.688461538461538 0.464015479602098 -1.71932014234731 exp1-ditra-p adj
2098 18 BTN2 975 1 231 liste1 VP9 Block1 1 1 8 8 60 I ditra p Es wurde von ihm an den Nagel 999 999 8 8 i gehängt 335 56 26 4 1 7 8 60 s gebaumelt 27 5 2 0 2 9 8 112 u gesteckt 396 67 56 9 1 8 exp1 1467.22692307692 506.145947833103 0.688461538461538 0.464015479602098 -0.972499977890231 exp1-ditra-p adj
2099 19 BTN2 994 1 213 liste1 VP9 Block1 1 1 1 53 105 C ditra a 999 Sie hat ihre Schwester um Hilfe NomS_AccO_PO 2 53 1 c gebeten 98 16 6 1 2 7 53 157 s gefragt 2461 413 291 49 1 7 53 209 u gerufen 928 156 94 16 2 7 exp1 1467.22692307692 506.145947833103 0.688461538461538 0.464015479602098 -0.934961398195299 exp1-ditra-a adj
2103 23 BTN2 2670 1 231 liste1 VP9 Block1 1 1 46 98 202 C trans p In einer Popband wurde lange von ihr 999 999 98 46 c gespielt 1960 329 281 47 1 8 98 202 s gewirkt 855 144 46 8 1 7 98 254 u gedient 806 135 38 6 1 7 exp1 1467.22692307692 506.145947833103 0.688461538461538 0.464015479602098 2.37633647384189 exp1-trans-p non_adj
2107 27 BTN1 904 1 132 liste1 VP9 Block1 1 1 3 3 3 I ditra a 999 Er hat ihr kräftig das Genick NomS_DatO_AccO 1 3 3 i gebrochen 361 61 43 7 2 9 3 55 s geteilt 687 115 98 16 1 7 3 107 u geküsst 184 31 21 4 1 7 exp1 1467.22692307692 506.145947833103 0.688461538461538 0.464015479602098 -1.11277572306603 exp1-ditra-a adj
2109 29 BTN3 1132 1 312 liste1 VP9 Block1 1 1 32 32 84 I trans p Nach den Sternen wurde immer von ihr 999 999 32 32 i gegriffen 618 104 36 6 2 9 32 84 s gelangt 878 148 65 11 1 7 32 136 u gelebt 1659 279 120 20 1 6 exp1 1467.22692307692 506.145947833103 0.688461538461538 0.464015479602098 -0.662312766726843 exp1-trans-p non_adj
2110 30 BTN2 520 1 231 liste1 VP9 Block1 1 1 19 19 19 I ditra a 999 Er hat sie auf die Folter NomS_AccO_PO 2 19 19 i gespannt 174 29 116 19 1 8 19 71 s gedehnt 50 8 20 3 1 7 19 123 u gefesselt 74 12 35 6 2 9 exp1 1467.22692307692 506.145947833103 0.688461538461538 0.464015479602098 -1.87145017584782 exp1-ditra-a adj
2114 34 BTN3 1282 1 312 liste1 VP9 Block1 1 1 48 48 100 I trans p Ins kalte Wasser wurde mutig von ihr 999 999 48 48 i gesprungen 438 74 17 3 2 10 48 100 s gegangen 7302 1227 437 73 2 8 48 152 u gerutscht 101 17 9 2 1 9 exp1 1467.22692307692 506.145947833103 0.688461538461538 0.464015479602098 -0.365955558608957 exp1-trans-p non_adj
2115 35 BTN1 1290 1 123 liste1 VP9 Block1 1 1 16 16 68 I ditra p Sie wurde von ihm aus der Bahn 999 999 16 16 i geschleudert 92 15 31 5 2 12 16 68 s geschmettert 11 2 1 0 2 12 16 120 u gelenkt 212 36 50 8 1 7 exp1 1467.22692307692 506.145947833103 0.688461538461538 0.464015479602098 -0.350149840842669 exp1-ditra-p adj
2119 39 BTN1 816 1 123 liste1 VP9 Block1 1 1 49 101 153 C trans a 999 Ich habe lange in der Schlange NomS_PO 4 101 49 c gestanden 6771 1138 75 13 2 9 101 205 s gewartet 989 166 70 12 2 8 101 257 u gelernt 720 121 180 30 1 7 exp1 1467.22692307692 506.145947833103 0.688461538461538 0.464015479602098 -1.28663861849519 exp1-trans-a adj
2120 40 BTN3 1727 1 321 liste1 VP9 Block1 1 1 30 82 186 C trans p Das Saxophon wurde von dem talentierten Musiker 999 999 82 30 c geblasen 85 14 14 2 2 8 82 186 s gepustet 10 2 2 0 2 8 82 238 u geputzt 64 11 15 3 1 7 exp1 1467.22692307692 506.145947833103 0.688461538461538 0.464015479602098 0.513237492140774 exp1-trans-p non_adj
2124 44 BTN3 1670 1 321 liste1 VP9 Block1 1 1 38 90 194 C trans p Die Tabletten wurden von der abhängigen Frau 999 999 90 38 c genommen 4867 818 763 128 2 8 90 194 s gefordert 1652 278 376 63 2 9 90 246 u gelassen 5577 937 106 18 2 8 exp1 1467.22692307692 506.145947833103 0.688461538461538 0.464015479602098 0.400621753055977 exp1-trans-p non_adj
2128 48 BTN1 1436 1 132 liste1 VP9 Block1 1 1 14 66 170 C ditra p Ihr wurde von ihm vorsichtig die Schmuckschatulle 999 999 66 14 c geöffnet 617 104 205 34 2 8 66 170 s geklappt 118 20 21 4 1 8 66 222 u geschätzt 314 53 95 16 1 9 exp1 1467.22692307692 506.145947833103 0.688461538461538 0.464015479602098 -0.0616954916079264 exp1-ditra-p adj
2131 51 BTN1 1115 1 123 liste1 VP9 Block1 1 1 35 35 35 I trans a 999 Er hat ordentlich auf den Putz NomS_PO 4 35 35 i gehauen 56 9 6 1 2 7 35 87 s gehackt 21 4 8 1 1 7 35 139 u gestrichen 200 34 63 11 2 10 exp1 1467.22692307692 506.145947833103 0.688461538461538 0.464015479602098 -0.695899916980204 exp1-trans-a adj
2133 53 BTN2 1054 1 231 liste1 VP9 Block1 1 1 27 27 27 I ditra a 999 Die Frau hat ihm die Krallen NomS_DatO_AccO 1 27 27 i gezeigt 3142 528 464 78 1 7 27 79 s gedeutet 284 48 32 5 2 8 27 131 u genehmigt 138 23 59 10 2 9 exp1 1467.22692307692 506.145947833103 0.688461538461538 0.464015479602098 -0.816418514948145 exp1-ditra-a adj
2135 55 BTN1 1222 1 123 liste1 VP9 Block1 1 1 51 51 51 I trans a 999 Die Psychologin hat genau ins Schwarze NomS_PO 4 51 51 i getroffen 1523 256 191 32 2 9 51 103 s gezielt 123 21 20 3 1 7 51 155 u gestarrt 212 36 1 0 1 8 exp1 1467.22692307692 506.145947833103 0.688461538461538 0.464015479602098 -0.484498441856111 exp1-trans-a adj
2139 59 BTN2 830 0 123 liste1 VP9 Block1 1 1 22 74 178 C ditra p Ihm wurde von ihr morgens der Bart 999 999 74 22 c gestutzt 34 6 4 1 1 8 74 178 s getrimmt 2 0 0 0 1 8 74 230 u gefärbt 53 9 21 4 1 7 exp1 1467.22692307692 506.145947833103 0.688461538461538 0.464015479602098 -1.25897861240419 exp1-ditra-p adj
2141 61 BTN2 986 0 123 liste1 VP9 Block1 1 1 33 85 137 C trans a 999 Ich habe die Hundeleine sehr kurz NomS_AccO 5 85 33 c gehalten 3971 667 454 76 2 8 85 189 s gefasst 657 110 229 38 1 7 85 241 u gebraucht 1799 302 74 12 1 9 exp1 1467.22692307692 506.145947833103 0.688461538461538 0.464015479602098 -0.950767115961586 exp1-trans-a adj
2142 62 BTN2 768 1 213 liste1 VP9 Block1 1 1 25 77 129 C ditra a 999 Er hat der Tochter die Haare NomS_DatO_AccO 1 77 25 c gewaschen 118 20 34 6 2 9 77 181 s gesäubert 31 5 7 1 2 9 77 233 u gebürstet 9 2 2 0 2 9 exp1 1467.22692307692 506.145947833103 0.688461538461538 0.464015479602098 -1.38147292509292 exp1-ditra-a adj
2146 1 BTN1 1656 1 132 liste1 VP9 Block2 1 2 42 94 198 C trans p Wäsche wurde von ihr durch das Haus 999 999 94 42 c geschmissen 22 4 6 1 2 11 94 198 s geschwungen 111 19 7 1 2 11 94 250 u gefahren 2884 485 228 38 2 8 exp1 1467.22692307692 506.145947833103 0.688461538461538 0.464015479602098 0.372961746964974 exp1-trans-p non_adj
2149 4 BTN3 2224 1 321 liste1 VP9 Block2 1 2 47 47 47 I trans a 999 Der ehrgeizige Redner hat den Rahmen NomS_AccO 5 47 47 i gesprengt 85 14 23 4 1 9 47 99 s geknackt 23 4 4 1 1 8 47 151 u gestaltet 324 54 96 16 2 9 exp1 1467.22692307692 506.145947833103 0.688461538461538 0.464015479602098 1.49516770837137 exp1-trans-a adj
2151 6 BTN1 2320 1 123 liste1 VP9 Block2 1 2 44 44 96 I trans p Sterne wurden von ihr nach dem Unfall 999 999 44 44 i gesehen 6987 1174 917 154 2 7 44 96 s gesichtet 19 3 8 1 2 9 44 148 u gefunden 4687 787 833 140 2 8 exp1 1467.22692307692 506.145947833103 0.688461538461538 0.464015479602098 1.68483632156682 exp1-trans-p non_adj
2153 8 BTN3 1762 1 312 liste1 VP9 Block2 1 2 37 89 141 C trans a 999 Sie hat nie das miefendes Zimmer NomS_AccO 5 89 37 c gelüftet 22 4 6 1 2 8 89 193 s getrocknet 46 8 11 2 2 10 89 245 u gemietet 51 9 12 2 2 8 exp1 1467.22692307692 506.145947833103 0.688461538461538 0.464015479602098 0.582387507368281 exp1-trans-a adj
2156 11 BTN2 1394 1 213 liste1 VP9 Block2 1 2 34 86 190 C trans p Am Haken wurde lange von dem Regenschirm 999 999 86 34 c gehangen 515 87 3 1 2 8 86 190 s gependelt 20 3 0 0 2 9 86 242 u gewackelt 0 0 0 0 2 9 exp1 1467.22692307692 506.145947833103 0.688461538461538 0.464015479602098 -0.144675509880935 exp1-trans-p non_adj
2158 13 BTN1 1640 1 132 liste1 VP9 Block2 1 2 39 39 39 I trans a 999 Sie hat nach Tagen das Feld NomS_AccO 5 39 39 i geräumt 179 30 52 9 1 7 39 91 s geleert 131 22 7 1 1 7 39 143 u gekehrt 270 45 16 3 1 7 exp1 1467.22692307692 506.145947833103 0.688461538461538 0.464015479602098 0.341350311432399 exp1-trans-a adj
2161 16 BTN2 600 1 213 liste1 VP9 Block2 1 2 2 54 158 C ditra p Der Brief wurde von ihr zur Post 999 999 54 2 c gebracht 3766 633 835 140 1 8 54 158 s geschafft 1479 248 505 85 1 9 54 210 u gepackt 188 32 41 7 1 7 exp1 1467.22692307692 506.145947833103 0.688461538461538 0.464015479602098 -1.71339299818495 exp1-ditra-p adj
2165 20 BTN2 1081 1 231 liste1 VP9 Block2 1 2 15 15 15 I ditra a 999 Er hat ihr nicht das Wasser NomS_DatO_AccO 1 15 15 i gereicht 616 103 35 6 1 8 15 67 s gegeben 10290 1729 1186 199 2 7 15 119 u geprüft 460 77 131 22 1 7 exp1 1467.22692307692 506.145947833103 0.688461538461538 0.464015479602098 -0.763074217486925 exp1-ditra-a adj
2166 21 BTN2 2838 1 231 liste1 VP9 Block2 1 2 26 78 182 C ditra p Ihr wurde von ihm wütend die Tür 999 999 78 26 c gewiesen 835 140 27 5 2 8 78 182 s geschildert 265 45 69 12 2 11 78 234 u geliefert 586 98 119 20 2 9 exp1 1467.22692307692 506.145947833103 0.688461538461538 0.464015479602098 2.70825654693392 exp1-ditra-p adj
2168 23 BTN3 1129 0 132 liste1 VP9 Block2 1 2 45 97 149 C trans a 999 Sie haben bereits die neuen Pflanzenkeime NomS_AccO 5 97 45 c gesetzt 2208 371 210 35 1 7 97 201 s gesät 33 6 12 2 1 5 97 253 u gewollt 10446 1755 56 9 1 7 exp1 1467.22692307692 506.145947833103 0.688461538461538 0.464015479602098 -0.668239910889201 exp1-trans-a adj
2170 25 BTN3 935 1 321 liste1 VP9 Block2 1 2 13 65 117 C ditra a 999 Er hat den Arm um sie NomS_AccO_PO 2 65 13 c gelegt 1509 2054 269 45 1 6 65 169 s gemacht 8089 1359 1762 296 1 7 65 221 u geworfen 902 152 115 19 2 8 exp1 1467.22692307692 506.145947833103 0.688461538461538 0.464015479602098 -1.05152856672167 exp1-ditra-a adj
2171 26 BTN1 1141 1 132 liste1 VP9 Block2 1 2 31 31 31 I trans a 999 Die Jungs haben gemeinsam die Schulbank NomS_AccO 5 31 31 i gedrückt 355 60 34 6 1 8 31 83 s gepresst 76 13 23 4 1 8 31 135 u genutzt 442 74 120 20 1 7 exp1 1467.22692307692 506.145947833103 0.688461538461538 0.464015479602098 -0.64453133423977 exp1-trans-a adj
2176 31 BTN2 2032 0 321 liste1 VP9 Block2 1 2 20 20 72 I ditra p Der Geliebten wurde von ihm aufs Dach 999 999 20 20 i gestiegen 1242 209 289 49 2 9 20 72 s geklettert 112 19 10 2 2 10 20 124 u gefolgt 1133 190 101 17 1 7 exp1 1467.22692307692 506.145947833103 0.688461538461538 0.464015479602098 1.11583048198048 exp1-ditra-p adj
2177 32 BTN3 1202 1 312 liste1 VP9 Block2 1 2 23 23 23 I ditra a 999 Er ist ihr auf die Zehen NomS_DatO_PO 3 23 23 i getreten 1686 283 176 30 2 8 23 75 s getrampelt 11 2 0 0 2 10 23 127 u gerast 76 13 11 2 1 6 exp1 1467.22692307692 506.145947833103 0.688461538461538 0.464015479602098 -0.52401273627183 exp1-ditra-a adj
2178 33 BTN1 1278 1 132 liste1 VP9 Block2 1 2 28 28 80 I ditra p Er wurde von ihr in die Knie 999 999 28 28 i gezwungen 668 112 289 49 2 9 28 80 s geboten 1155 194 90 15 2 7 28 132 u gebeugt 172 29 33 6 1 7 exp1 1467.22692307692 506.145947833103 0.688461538461538 0.464015479602098 -0.3738584174921 exp1-ditra-p adj
2179 34 BTN2 729 1 231 liste1 VP9 Block2 1 2 4 4 56 I ditra p Ihm wurde von ihr aus der Hand 999 999 4 4 i gefressen 100 17 15 3 2 9 4 56 s geschlungen 27 5 3 1 2 11 4 108 u gewischt 89 15 5 1 1 8 exp1 1467.22692307692 506.145947833103 0.688461538461538 0.464015479602098 -1.45852579920357 exp1-ditra-p adj
2183 38 BTN2 781 1 213 liste1 VP9 Block2 1 2 50 102 206 C trans p Zu klassischem Swing wurde stundenlang von ihnen 999 999 102 50 c getanzt 189 32 26 4 1 7 102 206 s gesungen 438 74 46 8 2 8 102 258 u geredet 906 152 68 11 2 7 exp1 1467.22692307692 506.145947833103 0.688461538461538 0.464015479602098 -1.3557886337227 exp1-trans-p non_adj
2187 42 BTN3 850 1 312 liste1 VP9 Block2 1 2 12 12 64 I ditra p Ihr wurde von ihm nie ein Haar 999 999 12 12 i gekrümmt 32 5 16 3 1 8 12 64 s gebogen 59 10 4 1 2 7 12 116 u gerupft 12 2 3 1 1 7 exp1 1467.22692307692 506.145947833103 0.688461538461538 0.464015479602098 -1.21946431798847 exp1-ditra-p adj
2191 46 BTN1 1373 1 132 liste1 VP9 Block2 1 2 5 57 109 C ditra a 999 Sie hat dem Patienten den Puls NomS_DatO_AccO 1 57 5 c gefühlt 859 144 34 6 1 7 57 161 s gespürt 457 77 21 4 1 7 57 213 u geregelt 123 21 46 8 2 8 exp1 1467.22692307692 506.145947833103 0.688461538461538 0.464015479602098 -0.186165519017439 exp1-ditra-a adj
2194 49 BTN3 1845 1 321 liste1 VP9 Block2 1 2 36 36 88 I trans p Nach Blut wurde von dem jungen Mädchen 999 999 36 36 i gelechzt 3 1 0 0 1 8 36 88 s gegiert 7 1 0 0 1 7 36 140 u geschielt 15 3 1 0 1 9 exp1 1467.22692307692 506.145947833103 0.688461538461538 0.464015479602098 0.746371829193511 exp1-trans-p non_adj
2197 52 BTN2 1505 0 123 liste1 VP9 Block2 1 2 7 7 7 I ditra a 999 Sie hat ihm in die Karten NomS_DatO_PO 3 7 7 i geguckt 27 5 6 1 1 7 7 59 s gespäht 19 3 0 0 1 7 7 111 u gemalt 125 21 35 6 1 6 exp1 1467.22692307692 506.145947833103 0.688461538461538 0.464015479602098 0.0746288241263015 exp1-ditra-a adj
2200 55 BTN3 1228 1 321 liste1 VP9 Block2 1 2 52 52 104 I trans p Die Notbremse wurde schnell von dem Mann 999 999 52 52 i gezogen 1693 284 301 51 2 7 52 104 s gelöst 875 147 258 43 1 6 52 156 u gesichert 684 115 243 41 2 9 exp1 1467.22692307692 506.145947833103 0.688461538461538 0.464015479602098 -0.472644153531396 exp1-trans-p non_adj
2202 57 BTN1 1013 1 123 liste1 VP9 Block2 1 2 29 81 133 C trans a 999 Der Hund hat den Postboten bereits NomS_AccO 5 81 29 c gebissen 127 21 18 3 2 8 81 185 s gezwickt 5 1 0 0 1 8 81 237 u gerochen 135 23 6 1 2 8 exp1 1467.22692307692 506.145947833103 0.688461538461538 0.464015479602098 -0.897422818500367 exp1-trans-a adj
2203 58 BTN1 1502 1 123 liste1 VP9 Block2 1 2 18 70 174 C ditra p Der Oma wurde von ihm der Wagen 999 999 70 18 c geschoben 367 62 56 9 2 9 70 174 s gerollt 197 33 14 2 1 7 70 226 u geordnet 143 24 44 7 2 8 exp1 1467.22692307692 506.145947833103 0.688461538461538 0.464015479602098 0.0687016799639437 exp1-ditra-p adj
2206 61 BTN2 872 1 213 liste1 VP9 Block2 1 2 21 73 125 C ditra a 999 Er hat den Dolch ins Herz NomS_AccO_PO 2 73 21 c gestoßen 602 101 84 14 2 8 73 177 s gebohrt 48 8 6 1 1 7 73 229 u gefügt 235 39 10 2 1 6 exp1 1467.22692307692 506.145947833103 0.688461538461538 0.464015479602098 -1.17599859413118 exp1-ditra-a adj
2209 64 BTN3 1172 1 312 liste1 VP9 Block2 1 2 10 62 166 C ditra p Ihm wurden von ihr wieder neue Klamotten 999 999 62 10 c gekauft 740 124 119 20 1 7 62 166 s gehandelt 1321 222 141 24 2 9 62 218 u gestrickt 8 1 3 1 1 9 exp1 1467.22692307692 506.145947833103 0.688461538461538 0.464015479602098 -0.583284177895407 exp1-ditra-p adj
2211 1 BTN2 1758 1 213 liste1 VP9 Block3 1 3 9 9 9 I ditra a 999 Er hat sie in den Himmel NomS_AccO_PO 2 9 9 i gehoben 685 115 23 4 2 7 9 61 s gewuchtet 4 1 1 0 2 9 9 113 u geflogen 629 106 75 13 2 8 exp1 1467.22692307692 506.145947833103 0.688461538461538 0.464015479602098 0.574484648485137 exp1-ditra-a adj
2215 5 BTN3 1229 1 312 liste1 VP9 Block3 1 3 30 30 82 I trans p Ins gleiche Horn wurde von ihnen beiden 999 999 30 30 i geblasen 85 14 14 2 2 8 30 82 s gehaucht 24 4 0 0 1 8 30 134 u geseufzt 112 19 2 0 1 8 exp1 1467.22692307692 506.145947833103 0.688461538461538 0.464015479602098 -0.47066843881061 exp1-trans-p non_adj
2216 6 BTN3 1203 1 312 liste1 VP9 Block3 1 3 41 41 41 I trans a 999 Die junge Frau hat mächtig Schaum NomS_AccO 5 41 41 i geschlagen 1331 224 199 33 2 10 41 93 s geprügelt 23 4 4 1 2 9 41 145 u gebildet 907 152 121 20 2 8 exp1 1467.22692307692 506.145947833103 0.688461538461538 0.464015479602098 -0.522037021551044 exp1-trans-a adj
2219 9 BTN2 1064 1 231 liste1 VP9 Block3 1 3 46 46 98 I trans p Die zweite Geige wurde immer von ihm 999 999 46 46 i gespielt 1960 329 281 47 1 8 46 98 s gestimmt 773 130 52 9 1 8 46 150 u gehört 2278 383 666 112 1 6 exp1 1467.22692307692 506.145947833103 0.688461538461538 0.464015479602098 -0.796661367740285 exp1-trans-p non_adj
2220 10 BTN2 900 0 123 liste1 VP9 Block3 1 3 15 67 119 C ditra a 999 Sie hat dem Mann den Brotkorb NomS_DatO_AccO 1 67 15 c gereicht 616 103 35 6 1 8 67 171 s gegeben 10290 1729 1186 199 2 7 67 223 u gestattet 264 44 119 20 2 9 exp1 1467.22692307692 506.145947833103 0.688461538461538 0.464015479602098 -1.12067858194917 exp1-ditra-a adj
2222 12 BTN2 966 1 213 liste1 VP9 Block3 1 3 33 33 33 I trans a 999 Der Junge hat schnell den Schnabel NomS_AccO 5 33 33 i gehalten 3971 667 454 76 2 8 33 85 s gestützt 292 49 103 17 1 8 33 137 u geschüttelt 280 47 11 2 2 11 exp1 1467.22692307692 506.145947833103 0.688461538461538 0.464015479602098 -0.990281410377305 exp1-trans-a adj
2224 14 BTN2 567 1 213 liste1 VP9 Block3 1 3 6 6 58 I ditra p Mächtig Öl wurde von ihm ins Feuer 999 999 6 6 i gegossen 65 11 10 2 2 8 6 58 s gesondert 5176 870 11 2 2 9 6 110 u gefüllt 258 43 58 10 1 7 exp1 1467.22692307692 506.145947833103 0.688461538461538 0.464015479602098 -1.77859158397088 exp1-ditra-p adj
2228 18 BTN3 1318 1 312 liste1 VP9 Block3 1 3 14 14 66 I ditra p Der Freundin wurden von ihr die Augen 999 999 14 14 i geöffnet 617 104 205 34 2 8 14 66 s geklärt 259 44 115 19 1 7 14 118 u gebessert 159 27 27 5 2 9 exp1 1467.22692307692 506.145947833103 0.688461538461538 0.464015479602098 -0.294829828660664 exp1-ditra-p adj
2229 19 BTN3 1031 1 312 liste1 VP9 Block3 1 3 1 1 1 I ditra a 999 Sie hat ihren Freund zur Kasse NomS_AccO_PO 2 1 1 i gebeten 98 16 6 1 2 7 1 53 s gedrängt 267 45 54 9 1 8 1 105 u geholt 716 120 84 14 1 6 exp1 1467.22692307692 506.145947833103 0.688461538461538 0.464015479602098 -0.86185995352622 exp1-ditra-a adj
2231 21 BTN3 1390 1 312 liste1 VP9 Block3 1 3 47 99 151 C trans a 999 Die Bauarbeiter haben die maroden Häuser NomS_AccO 5 99 47 c gesprengt 85 14 23 4 1 9 99 203 s gestürzt 349 59 67 11 1 8 99 255 u gemeldet 744 125 189 32 2 8 exp1 1467.22692307692 506.145947833103 0.688461538461538 0.464015479602098 -0.152578368764078 exp1-trans-a adj
2233 23 BTN2 624 1 231 liste1 VP9 Block3 1 3 22 22 74 I ditra p Dem Jungen wurden von ihr die Flügel 999 999 22 22 i gestutzt 34 6 4 1 1 8 22 74 s gekürzt 78 13 45 8 1 7 22 126 u gekämmt 27 5 8 1 1 7 exp1 1467.22692307692 506.145947833103 0.688461538461538 0.464015479602098 -1.66597584488609 exp1-ditra-p adj
2235 25 BTN3 1614 0 123 liste1 VP9 Block3 1 3 49 49 49 I trans a 999 Der kleine Junge hat heimlich Schmiere NomS_AccO 5 49 49 i gestanden 6771 1138 75 13 2 9 49 101 s gehockt 78 13 0 0 1 7 49 153 u getrunken 474 80 82 14 2 9 exp1 1467.22692307692 506.145947833103 0.688461538461538 0.464015479602098 0.289981728691966 exp1-trans-a adj
2236 26 BTN3 1245 0 132 liste1 VP9 Block3 1 3 31 83 135 C trans a 999 Sie hat alle ihre Pickel wund NomS_AccO 5 83 31 c gedrückt 355 60 34 6 1 8 83 187 s gekratzt 55 9 3 1 1 8 83 239 u gelegen 4362 733 120 20 2 7 exp1 1467.22692307692 506.145947833103 0.688461538461538 0.464015479602098 -0.439057003278035 exp1-trans-a adj
2237 27 BTN1 1478 1 123 liste1 VP9 Block3 1 3 17 17 17 I ditra a 999 Sie hat ihn sehr ins Herz NomS_AccO_PO 2 17 17 i geschlossen 1264 212 362 61 2 11 17 69 s gesperrt 112 19 66 11 1 8 17 121 u gezeichnet 336 56 48 8 2 10 exp1 1467.22692307692 506.145947833103 0.688461538461538 0.464015479602098 0.0212845266650819 exp1-ditra-a adj
2240 30 BTN2 1440 1 231 liste1 VP9 Block3 1 3 52 104 208 C trans p Das Stahlseil wurde noch fester von ihnen 999 999 104 52 c gezogen 1693 284 301 51 2 7 104 208 s gestrafft 34 6 6 1 1 9 104 260 u gesichert 684 115 243 41 2 9 exp1 1467.22692307692 506.145947833103 0.688461538461538 0.464015479602098 -0.0537926327247828 exp1-trans-p non_adj
2244 34 BTN2 1118 0 123 liste1 VP9 Block3 1 3 4 56 160 C ditra p Mäuse wurden von der Katze zum Frühstück 999 999 56 4 c gefressen 100 17 15 3 2 9 56 160 s gegessen 400 67 44 7 2 8 56 212 u gezählt 504 85 61 10 1 7 exp1 1467.22692307692 506.145947833103 0.688461538461538 0.464015479602098 -0.689972772817846 exp1-ditra-p adj
2248 38 BTN2 2321 0 321 liste1 VP9 Block3 1 3 39 91 143 C trans a 999 Das Mädchen hat letztendlich das Zimmer NomS_AccO 5 91 39 c geräumt 179 30 52 9 1 7 91 195 s gewechselt 248 42 32 5 2 10 91 247 u gemeint 2991 503 270 45 1 7 exp1 1467.22692307692 506.145947833103 0.688461538461538 0.464015479602098 1.6868120362876 exp1-trans-a adj
2250 40 BTN2 1472 1 231 liste1 VP9 Block3 1 3 20 72 176 C ditra p Pferden wurde von ihm auf den Rücken 999 999 72 20 c gestiegen 1242 209 289 49 2 9 72 176 s gekrabbelt 5 1 0 0 2 10 72 228 u gefallen 1668 280 179 30 2 8 exp1 1467.22692307692 506.145947833103 0.688461538461538 0.464015479602098 0.00943023834036638 exp1-ditra-p adj
2253 43 BTN2 1105 1 213 liste1 VP9 Block3 1 3 12 64 168 C ditra p Uns wurde von der Natur die Banane 999 999 64 12 c gekrümmt 32 5 16 3 1 8 64 168 s gebogen 59 10 4 1 2 7 64 220 u gezeugt 110 18 14 2 1 7 exp1 1467.22692307692 506.145947833103 0.688461538461538 0.464015479602098 -0.715657064188063 exp1-ditra-p adj
2255 45 BTN2 1232 0 123 liste1 VP9 Block3 1 3 7 59 111 C ditra a 999 Sie hat für ihn nach Autos NomS_AccO_PO 2 59 7 c geguckt 27 5 6 1 1 7 59 163 s gespäht 19 3 0 0 1 7 59 215 u gehorcht 38 6 7 1 1 8 exp1 1467.22692307692 506.145947833103 0.688461538461538 0.464015479602098 -0.464741294648252 exp1-ditra-a adj
2256 46 BTN2 763 1 213 liste1 VP9 Block3 1 3 38 38 90 I trans p Der Mund wurde von ihr zu voll 999 999 38 38 i genommen 4867 818 763 128 2 8 38 90 s getan 3421 575 656 110 1 5 38 142 u gelassen 5577 937 106 18 2 8 exp1 1467.22692307692 506.145947833103 0.688461538461538 0.464015479602098 -1.39135149869684 exp1-trans-p non_adj
2259 49 BTN2 2027 1 231 liste1 VP9 Block3 1 3 23 75 127 C ditra a 999 Sie ist ihm in die Hacken NomS_DatO_AccO 1 75 23 c getreten 1686 283 176 30 2 8 75 179 s gestampft 50 8 3 1 1 9 75 231 u gehüpft 47 8 0 0 1 7 exp1 1467.22692307692 506.145947833103 0.688461538461538 0.464015479602098 1.10595190837655 exp1-ditra-a adj
2262 52 BTN2 566 1 231 liste1 VP9 Block3 1 3 25 25 25 I ditra a 999 Sie hat ihm gründlich den Kopf NomS_DatO_AccO 1 25 25 i gewaschen 118 20 34 6 2 9 25 77 s gereinigt 66 11 23 4 2 9 25 129 u gemessen 294 49 131 22 2 8 exp1 1467.22692307692 506.145947833103 0.688461538461538 0.464015479602098 -1.78056729869167 exp1-ditra-a adj
2265 55 BTN1 2387 1 123 liste1 VP9 Block3 1 3 44 96 200 C trans p Ihr Bruder wurde von mir nie zuvor 999 999 96 44 c gesehen 6987 1174 917 154 2 7 96 200 s gefunden 4687 787 833 140 2 8 96 252 u gerettet 427 72 150 25 2 8 exp1 1467.22692307692 506.145947833103 0.688461538461538 0.464015479602098 1.81720920785948 exp1-trans-p non_adj
2270 60 BTN3 1664 1 321 liste1 VP9 Block3 1 3 36 88 192 C trans p Nach Wasser wurde von dem durstigen Maratonläufer 999 999 88 36 c gelechzt 3 1 0 0 1 8 88 192 s gegiert 7 1 0 0 1 7 88 244 u gewühlt 36 6 0 0 1 7 exp1 1467.22692307692 506.145947833103 0.688461538461538 0.464015479602098 0.388767464731261 exp1-trans-p non_adj
2274 64 BTN1 1374 1 123 liste1 VP9 Block3 1 3 28 80 184 C ditra p Das Mädchen wurde von ihm zur Prostitution 999 999 80 28 c gezwungen 668 112 289 49 2 9 80 184 s genötigt 108 18 45 8 2 8 80 236 u geladen 269 45 70 12 2 7 exp1 1467.22692307692 506.145947833103 0.688461538461538 0.464015479602098 -0.184189804296653 exp1-ditra-p adj
2278 3 BTN3 1391 1 312 liste1 VP9 Block4 1 4 37 37 37 I trans a 999 Die Frau hat endlich den Schleier NomS_AccO 5 37 37 i gelüftet 22 4 6 1 2 8 37 89 s gerafft 21 4 1 0 1 7 37 141 u gestreift 66 11 9 2 1 9 exp1 1467.22692307692 506.145947833103 0.688461538461538 0.464015479602098 -0.150602654043292 exp1-trans-a adj
2281 6 BTN2 618 1 213 liste1 VP9 Block4 1 4 2 2 54 I ditra p Sie wurde von ihm unter die Haube 999 999 2 2 i gebracht 3766 633 835 140 1 8 2 54 s geführt 2518 423 713 120 1 7 2 106 u geschafft 1479 248 505 85 1 9 exp1 1467.22692307692 506.145947833103 0.688461538461538 0.464015479602098 -1.6778301332108 exp1-ditra-p adj
2285 10 BTN3 933 1 321 liste1 VP9 Block4 1 4 8 60 164 C ditra p Die Hemden wurden von mir auf Kleiderbügel 999 999 60 8 c gehängt 335 56 26 4 1 7 60 164 s gebaumelt 27 5 2 0 2 9 60 216 u gesteckt 396 67 56 9 1 8 exp1 1467.22692307692 506.145947833103 0.688461538461538 0.464015479602098 -1.05547999616324 exp1-ditra-p adj
2287 12 BTN1 1834 1 123 liste1 VP9 Block4 1 4 16 68 172 C ditra p Konfetti wurde von ihr in die Luft 999 999 68 16 c geschleudert 92 15 31 5 2 12 68 172 s geschmettert 11 2 1 0 2 12 68 224 u gestapelt 30 5 7 1 2 9 exp1 1467.22692307692 506.145947833103 0.688461538461538 0.464015479602098 0.724638967264866 exp1-ditra-p adj
2291 16 BTN2 1602 1 213 liste1 VP9 Block4 1 4 13 13 13 I ditra a 999 Er hat die Angestellte aufs Eis NomS_AccO_PO 2 13 13 i gelegt 1509 2054 269 45 1 6 13 65 s gestellt 4171 701 890 150 1 8 13 117 u gewählt 812 136 368 62 1 7 exp1 1467.22692307692 506.145947833103 0.688461538461538 0.464015479602098 0.266273152042535 exp1-ditra-a adj
2295 20 BTN2 1029 1 213 liste1 VP9 Block4 1 4 48 100 204 C trans p Zur Seite wurde schnell von dem Passanten 999 999 100 48 c gesprungen 438 74 17 3 2 10 100 204 s gegangen 7302 1227 437 73 2 8 100 256 u geflohen 136 23 20 3 2 8 exp1 1467.22692307692 506.145947833103 0.688461538461538 0.464015479602098 -0.865811382967792 exp1-trans-p non_adj
2296 21 BTN3 1363 1 321 liste1 VP9 Block4 1 4 43 95 147 C trans a 999 Der Frosch hat gierig nach Fliegen NomS_PO 4 95 43 c geschnappt 30 5 2 0 1 10 95 199 s gehascht 3 1 0 0 1 8 95 251 u geschaut 319 54 8 1 1 8 exp1 1467.22692307692 506.145947833103 0.688461538461538 0.464015479602098 -0.205922666225298 exp1-trans-a adj
2300 25 BTN3 1067 1 321 liste1 VP9 Block4 1 4 10 10 62 I ditra p Die Katze wurde von ihm im Sack 999 999 10 10 i gekauft 740 124 119 20 1 7 10 62 s gehandelt 1321 222 141 24 2 9 10 114 u getragen 1984 333 235 39 2 8 exp1 1467.22692307692 506.145947833103 0.688461538461538 0.464015479602098 -0.790734223577928 exp1-ditra-p adj
2302 27 BTN3 785 1 312 liste1 VP9 Block4 1 4 5 5 5 I ditra a 999 Sie hat ihm auf den Zahn NomS_DatO_PO 3 5 5 i gefühlt 859 144 34 6 1 7 5 57 s gespürt 457 77 21 4 1 7 5 109 u gescheint 2045 344 1 0 1 9 exp1 1467.22692307692 506.145947833103 0.688461538461538 0.464015479602098 -1.34788577483955 exp1-ditra-a adj
2305 30 BTN2 542 1 231 liste1 VP9 Block4 1 4 45 45 45 I trans a 999 Sie hat immer aufs falsche Pferd NomS_PO 4 45 45 i gesetzt 2208 371 210 35 1 7 45 97 s gelehnt 397 67 14 2 1 7 45 149 u gewollt 10446 1755 56 9 1 7 exp1 1467.22692307692 506.145947833103 0.688461538461538 0.464015479602098 -1.82798445199053 exp1-trans-a adj
2309 34 BTN3 1962 1 312 liste1 VP9 Block4 1 4 18 18 70 I ditra p Die Frau wurde von ihm aufs Abstellgleis 999 999 18 18 i geschoben 367 62 56 9 2 9 18 70 s gerückt 206 35 57 10 1 7 18 122 u gebunden 343 58 196 33 2 8 exp1 1467.22692307692 506.145947833103 0.688461538461538 0.464015479602098 0.977530451525463 exp1-ditra-p adj
2311 36 BTN2 545 1 231 liste1 VP9 Block4 1 4 35 87 139 C trans a 999 Er hat kräftig auf den Tisch NomS_PO 4 87 35 c gehauen 56 9 6 1 2 7 87 191 s getrommelt 136 23 8 1 2 10 87 243 u gemurmelt 148 25 0 0 2 9 exp1 1467.22692307692 506.145947833103 0.688461538461538 0.464015479602098 -1.82205730782817 exp1-trans-a adj
2313 38 BTN2 858 1 231 liste1 VP9 Block4 1 4 42 42 94 I trans p Der Laden wurde ganz alleine von ihm 999 999 42 42 i geschmissen 22 4 6 1 2 11 42 94 s geschwungen 111 19 7 1 2 11 42 146 u gezahlt 566 95 125 21 1 7 exp1 1467.22692307692 506.145947833103 0.688461538461538 0.464015479602098 -1.20365860022218 exp1-trans-p non_adj
2316 41 BTN1 1541 1 123 liste1 VP9 Block4 1 4 29 29 29 I trans a 999 Er hat in den sauren Apfel NomS_PO 4 29 29 i gebissen 127 21 18 3 2 8 29 81 s gespuckt 40 7 5 1 1 8 29 133 u geschnitten 176 30 28 5 2 11 exp1 1467.22692307692 506.145947833103 0.688461538461538 0.464015479602098 0.145754554074594 exp1-trans-a adj
2319 44 BTN2 551 1 213 liste1 VP9 Block4 1 4 50 50 102 I trans p Nach ihrer Pfeife wurde jahrelang von ihm 999 999 50 50 i getanzt 189 32 26 4 1 7 50 102 s gesteppt 0 0 0 0 1 8 50 154 u gesucht 2892 486 596 100 1 7 exp1 1467.22692307692 506.145947833103 0.688461538461538 0.464015479602098 -1.81020301950346 exp1-trans-p non_adj
2321 46 BTN3 1226 0 213 liste1 VP9 Block4 1 4 11 63 115 C ditra a 999 Er hat ihr an die Tür NomS_DatO_PO 3 63 11 c geklopft 138 23 8 1 1 8 63 167 s gepocht 52 9 4 1 1 7 63 219 u gepinselt 8 1 1 0 2 9 exp1 1467.22692307692 506.145947833103 0.688461538461538 0.464015479602098 -0.476595582972968 exp1-ditra-a adj
2322 47 BTN2 992 0 321 liste1 VP9 Block4 1 4 3 55 107 C ditra a 999 Der Aufprall hat ihm den Arm NomS_DatO_AccO 1 55 3 c gebrochen 361 61 43 7 2 9 55 159 s gestaucht 5 1 1 0 1 9 55 211 u gewirbelt 39 7 2 0 2 9 exp1 1467.22692307692 506.145947833103 0.688461538461538 0.464015479602098 -0.938912827636871 exp1-ditra-a adj
2323 48 BTN1 1281 1 132 liste1 VP9 Block4 1 4 26 26 78 I ditra p Er wurde von ihr in die Schranken 999 999 26 26 i gewiesen 835 140 27 5 2 8 26 78 s geschickt 348 58 118 20 1 9 26 130 u geneigt 200 34 65 11 1 7 exp1 1467.22692307692 506.145947833103 0.688461538461538 0.464015479602098 -0.367931273329743 exp1-ditra-p adj
2324 49 BTN1 1538 1 123 liste1 VP9 Block4 1 4 34 34 86 I trans p An der Strippe wurde lange von ihm 999 999 34 34 i gehangen 515 87 3 1 2 8 34 86 s gependelt 20 3 0 0 2 9 34 138 u gesprochen 3598 605 616 103 2 10 exp1 1467.22692307692 506.145947833103 0.688461538461538 0.464015479602098 0.139827409912237 exp1-trans-p non_adj
2325 50 BTN1 1510 1 123 liste1 VP9 Block4 1 4 27 79 131 C ditra a 999 Sie hat dem Touristen den Weg NomS_DatO_AccO 1 79 27 c gezeigt 3142 528 464 78 1 7 79 183 s gedeutet 284 48 32 5 2 8 79 235 u geflutet 5 1 1 0 2 8 exp1 1467.22692307692 506.145947833103 0.688461538461538 0.464015479602098 0.084507397730231 exp1-ditra-a adj
2327 52 BTN2 671 1 213 liste1 VP9 Block4 1 4 24 76 180 C ditra p Die Schafe wurden von dem Hund heimwärts 999 999 76 24 c getrieben 528 89 57 10 2 9 76 180 s geleitet 424 71 65 11 2 8 76 232 u gelockt 54 9 8 1 1 7 exp1 1467.22692307692 506.145947833103 0.688461538461538 0.464015479602098 -1.57311725300915 exp1-ditra-p adj
2329 54 BTN1 1562 1 123 liste1 VP9 Block4 1 4 19 71 123 C ditra a 999 Er hat Pferde an den Wagen NomS_AccO_PO 2 71 19 c gespannt 174 29 116 19 1 8 71 175 s gekettet 9 2 6 1 2 8 71 227 u gewöhnt 158 27 97 16 1 7 exp1 1467.22692307692 506.145947833103 0.688461538461538 0.464015479602098 0.187244563211098 exp1-ditra-a adj
2331 56 BTN1 1697 0 213 liste1 VP9 Block4 1 4 51 103 155 C trans a 999 Er hat Paul beim Kickboxen stark NomS_AccO 5 103 51 c getroffen 1523 256 191 32 2 9 103 207 s gefährdet 278 47 167 28 2 9 103 259 u gefürchtet 346 58 26 4 2 10 exp1 1467.22692307692 506.145947833103 0.688461538461538 0.464015479602098 0.453966050517196 exp1-trans-a adj
2334 59 BTN2 1060 1 231 liste1 VP9 Block4 1 4 32 84 188 C trans p Nach den Bonbons wurde von dem Mädchen 999 999 84 32 c gegriffen 618 104 36 6 2 9 84 188 s gelangt 878 148 65 11 1 7 84 240 u getastet 64 11 0 0 2 8 exp1 1467.22692307692 506.145947833103 0.688461538461538 0.464015479602098 -0.804564226623429 exp1-trans-p non_adj
2337 62 BTN1 2035 1 132 liste1 VP9 Block4 1 4 40 92 196 C trans p Das junge Pferd wurde täglich von ihr 999 999 92 40 c geritten 128 22 18 3 2 8 92 196 s gezügelt 18 3 5 1 2 8 92 248 u gemocht 3176 534 4 1 1 7 exp1 1467.22692307692 506.145947833103 0.688461538461538 0.464015479602098 1.12175762614283 exp1-trans-p non_adj
2338 63 BTN1 1210 1 132 liste1 VP9 Block4 1 4 21 21 21 I ditra a 999 Er hat sie vor den Kopf NomS_AccO_PO 2 21 21 i gestoßen 602 101 84 14 2 8 21 73 s gerammt 36 6 14 2 1 7 21 125 u gesenkt 269 45 78 13 1 7 exp1 1467.22692307692 506.145947833103 0.688461538461538 0.464015479602098 -0.508207018505542 exp1-ditra-a adj
2341 1 BTN1 437 1 123 liste2 VP10 Block1 2 1 8 8 8 I ditra a 999 Er hat es an den Nagel NomS_AccO_PO 2 8 8 i gehängt 335 56 26 4 1 7 8 60 s gebaumelt 27 5 2 0 2 9 8 112 u gesteckt 396 67 56 9 1 8 exp1 1093.71538461538 386.062715904839 0.634615384615385 0.482466561301385 -1.70105881132862 exp1-ditra-a adj
2342 2 BTN3 961 1 312 liste2 VP10 Block1 2 1 40 40 40 I trans a 999 Der Teufel hat das kleine Kind NomS_AccO 5 40 40 i geritten 128 22 18 3 2 8 40 92 s gejagt 166 28 29 5 1 6 40 144 u geärgert 97 16 16 3 2 8 exp1 1093.71538461538 386.062715904839 0.634615384615385 0.482466561301385 -0.343766385998532 exp1-trans-a adj
2343 3 BTN1 899 1 132 liste2 VP10 Block1 2 1 24 24 24 I ditra a 999 Er hat sie in die Enge NomS_AccO_PO 2 24 24 i getrieben 528 89 57 10 2 9 24 76 s gehetzt 55 9 17 3 1 7 24 128 u gekämpft 619 104 62 10 1 8 exp1 1093.71538461538 386.062715904839 0.634615384615385 0.482466561301385 -0.504362054644459 exp1-ditra-a adj
2345 5 BTN1 708 1 123 liste2 VP10 Block1 2 1 51 51 103 I trans p Ins Schwarze wurde genau von der Psychologin 999 999 51 51 i getroffen 1523 256 191 32 2 9 51 103 s gezielt 123 21 20 3 1 7 51 155 u gestarrt 212 36 1 0 1 8 exp1 1093.71538461538 386.062715904839 0.634615384615385 0.482466561301385 -0.999100324182716 exp1-trans-p non_adj
2348 8 BTN2 620 1 213 liste2 VP10 Block1 2 1 1 53 157 C ditra p Ihre Schwester wurde von ihr um Hilfe 999 999 53 1 c gebeten 98 16 6 1 2 7 53 157 s gefragt 2461 413 291 49 1 7 53 209 u gerufen 928 156 94 16 2 7 exp1 1093.71538461538 386.062715904839 0.634615384615385 0.482466561301385 -1.22704256355113 exp1-ditra-p adj
2352 12 BTN3 889 0 213 liste2 VP10 Block1 2 1 49 101 205 C trans p In der Schlange wurde lange von mir 999 999 101 49 c gestanden 6771 1138 75 13 2 9 101 205 s gewartet 989 166 70 12 2 8 101 257 u gelernt 720 121 180 30 1 7 exp1 1093.71538461538 386.062715904839 0.634615384615385 0.482466561301385 -0.530264581845415 exp1-trans-p non_adj
2353 13 BTN3 1169 1 321 liste2 VP10 Block1 2 1 11 11 63 I ditra p Ihm wurde von ihr auf die Finger 999 999 11 11 i geklopft 138 23 8 1 1 8 11 63 s gehämmert 27 5 3 1 2 9 11 115 u geleuchtet 140 24 1 0 2 10 exp1 1093.71538461538 386.062715904839 0.634615384615385 0.482466561301385 0.19500617978135 exp1-ditra-p adj
2357 17 BTN2 1119 0 123 liste2 VP10 Block1 2 1 41 93 197 C trans p Er wurde von ihr aus purer Notwehr 999 999 93 41 c geschlagen 1331 224 199 33 2 10 93 197 s geohrfeigt 11 2 1 0 2 10 93 249 u geschützt 345 58 106 18 1 9 exp1 1093.71538461538 386.062715904839 0.634615384615385 0.482466561301385 0.0654935437765706 exp1-trans-p non_adj
2362 22 BTN3 1120 1 312 liste2 VP10 Block1 2 1 38 90 142 C trans a 999 Die abhängige Frau hat die Tabletten NomS_AccO 5 90 38 c genommen 4867 818 763 128 2 8 90 194 s gefordert 1652 278 376 63 2 9 90 246 u gelassen 5577 937 106 18 2 8 exp1 1093.71538461538 386.062715904839 0.634615384615385 0.482466561301385 0.0680837964966662 exp1-trans-a adj
2365 25 BTN3 700 0 123 liste2 VP10 Block1 2 1 6 58 110 C ditra a 999 Sie hat der Nachbarin die Blumen NomS_DatO_AccO 1 58 6 c gegossen 65 11 10 2 2 8 58 162 s gewässert 4 1 3 1 2 9 58 214 u gepflegt 256 43 74 12 1 8 exp1 1093.71538461538 386.062715904839 0.634615384615385 0.482466561301385 -1.01982234594348 exp1-ditra-a adj
2366 26 BTN2 881 1 231 liste2 VP10 Block1 2 1 17 69 173 C ditra p Der Frau wurde von ihm das Fenster 999 999 69 17 c geschlossen 1264 212 362 61 2 11 69 173 s gekippt 62 10 6 1 1 7 69 225 u gebaut 830 139 311 52 1 6 exp1 1093.71538461538 386.062715904839 0.634615384615385 0.482466561301385 -0.550986603606179 exp1-ditra-p adj
2368 28 BTN1 862 1 123 liste2 VP10 Block1 2 1 48 48 48 I trans a 999 Sie ist mutig ins kalte Wasser NomS_PO 4 48 48 i gesprungen 438 74 17 3 2 10 48 100 s gegangen 7302 1227 437 73 2 8 48 152 u gerutscht 101 17 9 2 1 9 exp1 1093.71538461538 386.062715904839 0.634615384615385 0.482466561301385 -0.600201405287995 exp1-trans-a adj
2369 29 BTN2 983 1 231 liste2 VP10 Block1 2 1 27 27 79 I ditra p Ihm wurden von der Frau die Krallen 999 999 27 27 i gezeigt 3142 528 464 78 1 7 27 79 s gedeutet 284 48 32 5 2 8 27 131 u genehmigt 138 23 59 10 2 9 exp1 1093.71538461538 386.062715904839 0.634615384615385 0.482466561301385 -0.286780826156429 exp1-ditra-p adj
2370 30 BTN3 820 0 123 liste2 VP10 Block1 2 1 43 43 95 I trans p Frische Luft wurde nach Stunden von ihm 999 999 43 43 i geschnappt 30 5 2 0 1 10 43 95 s gefangen 427 72 66 11 2 8 43 147 u geatmet 172 29 5 1 2 7 exp1 1093.71538461538 386.062715904839 0.634615384615385 0.482466561301385 -0.70899201953201 exp1-trans-p non_adj
2372 32 BTN3 645 1 312 liste2 VP10 Block1 2 1 46 98 150 C trans a 999 Sie hat lange in einer Popband NomS_PO 4 98 46 c gespielt 1960 329 281 47 1 8 98 202 s gewirkt 855 144 46 8 1 7 98 254 u gedient 806 135 38 6 1 7 exp1 1093.71538461538 386.062715904839 0.634615384615385 0.482466561301385 -1.16228624554874 exp1-trans-a adj
2373 33 BTN2 873 1 213 liste2 VP10 Block1 2 1 3 3 55 I ditra p Ihr wurde von ihm kräftig das Genick 999 999 3 3 i gebrochen 361 61 43 7 2 9 3 55 s geteilt 687 115 98 16 1 7 3 107 u geküsst 184 31 21 4 1 7 exp1 1093.71538461538 386.062715904839 0.634615384615385 0.482466561301385 -0.571708625366944 exp1-ditra-p adj
2374 34 BTN2 891 1 231 liste2 VP10 Block1 2 1 33 85 189 C trans p Die Hundeleine wurde von mir sehr kurz 999 999 85 33 c gehalten 3971 667 454 76 2 8 85 189 s gefasst 657 110 229 38 1 7 85 241 u gebraucht 1799 302 74 12 1 9 exp1 1093.71538461538 386.062715904839 0.634615384615385 0.482466561301385 -0.525084076405223 exp1-trans-p non_adj
2378 38 BTN3 1101 1 312 liste2 VP10 Block1 2 1 14 66 118 C ditra a 999 Er hat ihr vorsichtig die Schmuckschatulle NomS_DatO_AccO 1 66 14 c geöffnet 617 104 205 34 2 8 66 170 s geklappt 118 20 21 4 1 8 66 222 u geschätzt 314 53 95 16 1 9 exp1 1093.71538461538 386.062715904839 0.634615384615385 0.482466561301385 0.01886899481485 exp1-ditra-a adj
2382 42 BTN1 739 1 132 liste2 VP10 Block1 2 1 19 19 71 I ditra p Sie wurde von ihm auf die Folter 999 999 19 19 i gespannt 174 29 116 19 1 8 19 71 s gedehnt 50 8 20 3 1 7 19 123 u gefesselt 74 12 35 6 2 9 exp1 1093.71538461538 386.062715904839 0.634615384615385 0.482466561301385 -0.918802489859753 exp1-ditra-p adj
2385 45 BTN1 794 1 132 liste2 VP10 Block1 2 1 32 32 32 I trans a 999 Sie hat immer nach den Sternen NomS_PO 4 32 32 i gegriffen 618 104 36 6 2 9 32 84 s gelangt 878 148 65 11 1 7 32 136 u gelebt 1659 279 120 20 1 6 exp1 1093.71538461538 386.062715904839 0.634615384615385 0.482466561301385 -0.776338590254495 exp1-trans-a adj
2390 50 BTN2 847 1 231 liste2 VP10 Block1 2 1 35 35 87 I trans p Auf den Putz wurde ordentlich von ihm 999 999 35 35 i gehauen 56 9 6 1 2 7 35 87 s gehackt 21 4 8 1 1 7 35 139 u gestrichen 200 34 63 11 2 10 exp1 1093.71538461538 386.062715904839 0.634615384615385 0.482466561301385 -0.639055196089429 exp1-trans-p non_adj
2391 51 BTN2 1594 1 213 liste2 VP10 Block1 2 1 16 16 16 I ditra a 999 Er hat sie aus der Bahn NomS_AccO_PO 2 16 16 i geschleudert 92 15 31 5 2 12 16 68 s geschmettert 11 2 1 0 2 12 16 120 u gelenkt 212 36 50 8 1 7 exp1 1093.71538461538 386.062715904839 0.634615384615385 0.482466561301385 1.29586358582197 exp1-ditra-a adj
2396 56 BTN3 867 1 321 liste2 VP10 Block1 2 1 25 77 181 C ditra p Der Tochter wurden von ihm die Haare 999 999 77 25 c gewaschen 118 20 34 6 2 9 77 181 s gesäubert 31 5 7 1 2 9 77 233 u gebürstet 9 2 2 0 2 9 exp1 1093.71538461538 386.062715904839 0.634615384615385 0.482466561301385 -0.587250141687518 exp1-ditra-p adj
2399 59 BTN3 1240 0 132 liste2 VP10 Block1 2 1 9 61 165 C ditra p Ihr wurde von ihm der schwere Karton 999 999 61 9 c gehoben 685 115 23 4 2 7 61 165 s geschleppt 137 23 20 3 1 10 61 217 u geschaukelt 46 8 1 0 2 11 exp1 1093.71538461538 386.062715904839 0.634615384615385 0.482466561301385 0.378914122908137 exp1-ditra-p adj
2403 63 BTN2 1128 0 132 liste2 VP10 Block1 2 1 22 74 126 C ditra a 999 Sie hat ihm morgens den Bart NomS_DatO_AccO 1 74 22 c gestutzt 34 6 4 1 1 8 74 178 s getrimmt 2 0 0 0 1 8 74 230 u gefärbt 53 9 21 4 1 7 exp1 1093.71538461538 386.062715904839 0.634615384615385 0.482466561301385 0.0888058182574309 exp1-ditra-a adj
2405 65 BTN1 1583 1 123 liste2 VP10 Block1 2 1 30 82 134 C trans a 999 Der talentierte Musiker hat das Saxophon NomS_AccO 5 82 30 c geblasen 85 14 14 2 2 8 82 186 s gepustet 10 2 2 0 2 8 82 238 u geputzt 64 11 15 3 1 7 exp1 1093.71538461538 386.062715904839 0.634615384615385 0.482466561301385 1.26737080590092 exp1-trans-a adj
2407 2 BTN1 1790 1 132 liste2 VP10 Block2 2 2 47 47 99 I trans p Der Rahmen wurde von dem ehrgeizigen Redner 999 999 47 47 i gesprengt 85 14 23 4 1 9 47 99 s geknackt 23 4 4 1 1 8 47 151 u gestaltet 324 54 96 16 2 9 exp1 1093.71538461538 386.062715904839 0.634615384615385 0.482466561301385 1.80355311896071 exp1-trans-p non_adj
2408 3 BTN1 1472 1 132 liste2 VP10 Block2 2 2 42 94 146 C trans a 999 Sie hat Wäsche durch das Haus NomS_AccO 5 94 42 c geschmissen 22 4 6 1 2 11 94 198 s geschwungen 111 19 7 1 2 11 94 250 u gefahren 2884 485 228 38 2 8 exp1 1093.71538461538 386.062715904839 0.634615384615385 0.482466561301385 0.979852753970313 exp1-trans-a adj
2409 4 BTN1 933 1 132 liste2 VP10 Block2 2 2 52 52 52 I trans a 999 Der Mann hat schnell die Notbremse NomS_AccO 5 52 52 i gezogen 1693 284 301 51 2 7 52 104 s gelöst 875 147 258 43 1 6 52 156 u gesichert 684 115 243 41 2 9 exp1 1093.71538461538 386.062715904839 0.634615384615385 0.482466561301385 -0.416293462161209 exp1-trans-a adj
2411 6 BTN1 954 1 123 liste2 VP10 Block2 2 2 20 20 20 I ditra a 999 Er ist der Geliebten aufs Dach NomS_DatO_PO 3 20 20 i gestiegen 1242 209 289 49 2 9 20 72 s geklettert 112 19 10 2 2 10 20 124 u gefolgt 1133 190 101 17 1 7 exp1 1093.71538461538 386.062715904839 0.634615384615385 0.482466561301385 -0.361898155039201 exp1-ditra-a adj
2412 7 BTN1 1687 1 123 liste2 VP10 Block2 2 2 36 36 36 I trans a 999 Das junge Mädchen hat nach Blut NomS_PO 4 36 36 i gelechzt 3 1 0 0 1 8 36 88 s gegiert 7 1 0 0 1 7 36 140 u geschielt 15 3 1 0 1 9 exp1 1093.71538461538 386.062715904839 0.634615384615385 0.482466561301385 1.53675708879086 exp1-trans-a adj
2416 11 BTN2 531 1 231 liste2 VP10 Block2 2 2 31 31 83 I trans p Die Schulbank wurde gemeinsam von den Jungs 999 999 31 31 i gedrückt 355 60 34 6 1 8 31 83 s gepresst 76 13 23 4 1 8 31 135 u genutzt 442 74 120 20 1 7 exp1 1093.71538461538 386.062715904839 0.634615384615385 0.482466561301385 -1.45757505563963 exp1-trans-p non_adj
2420 15 BTN2 498 1 213 liste2 VP10 Block2 2 2 2 54 106 C ditra a 999 Sie hat den Brief zur Post NomS_AccO_PO 2 54 2 c gebracht 3766 633 835 140 1 8 54 158 s geschafft 1479 248 505 85 1 9 54 210 u gepackt 188 32 41 7 1 7 exp1 1093.71538461538 386.062715904839 0.634615384615385 0.482466561301385 -1.54305339540279 exp1-ditra-a adj
2425 20 BTN1 1414 1 132 liste2 VP10 Block2 2 2 34 86 138 C trans a 999 Der Regenschirm hat lange am Haken NomS_PO 4 86 34 c gehangen 515 87 3 1 2 8 86 190 s gependelt 20 3 0 0 2 9 86 242 u gewackelt 0 0 0 0 2 9 exp1 1093.71538461538 386.062715904839 0.634615384615385 0.482466561301385 0.829618096204769 exp1-trans-a adj
2426 21 BTN2 495 1 231 liste2 VP10 Block2 2 2 7 7 59 I ditra p Ihm wurde von ihr in die Karten 999 999 7 7 i geguckt 27 5 6 1 1 7 7 59 s gespäht 19 3 0 0 1 7 7 111 u gemalt 125 21 35 6 1 6 exp1 1093.71538461538 386.062715904839 0.634615384615385 0.482466561301385 -1.55082415356308 exp1-ditra-p adj
2431 26 BTN2 440 1 231 liste2 VP10 Block2 2 2 12 12 12 I ditra a 999 Er hat ihr nie ein Haar NomS_DatO_AccO 1 12 12 i gekrümmt 32 5 16 3 1 8 12 64 s gebogen 59 10 4 1 2 7 12 116 u gerupft 12 2 3 1 1 7 exp1 1093.71538461538 386.062715904839 0.634615384615385 0.482466561301385 -1.69328805316833 exp1-ditra-a adj
2433 28 BTN2 562 1 231 liste2 VP10 Block2 2 2 15 15 67 I ditra p Ihr wurde von ihm nicht das Wasser 999 999 15 15 i gereicht 616 103 35 6 1 8 15 67 s gegeben 10290 1729 1186 199 2 7 15 119 u geprüft 460 77 131 22 1 7 exp1 1093.71538461538 386.062715904839 0.634615384615385 0.482466561301385 -1.37727722131667 exp1-ditra-p adj
2435 30 BTN1 868 0 231 liste2 VP10 Block2 2 2 13 65 169 C ditra p Der Arm wurde von ihm um sie 999 999 65 13 c gelegt 1509 2054 269 45 1 6 65 169 s gemacht 8089 1359 1762 296 1 7 65 221 u geworfen 902 152 115 19 2 8 exp1 1093.71538461538 386.062715904839 0.634615384615385 0.482466561301385 -0.584659888967422 exp1-ditra-p adj
2439 34 BTN2 788 1 231 liste2 VP10 Block2 2 2 50 102 154 C trans a 999 Sie haben stundenlang zu klassischem Swing NomS_PO 4 102 50 c getanzt 189 32 26 4 1 7 102 206 s gesungen 438 74 46 8 2 8 102 258 u geredet 906 152 68 11 2 7 exp1 1093.71538461538 386.062715904839 0.634615384615385 0.482466561301385 -0.791880106575069 exp1-trans-a adj
2441 36 BTN1 1268 1 123 liste2 VP10 Block2 2 2 10 62 114 C ditra a 999 Sie hat ihm wieder neue Klamotten NomS_DatO_AccO 1 62 10 c gekauft 740 124 119 20 1 7 62 166 s gehandelt 1321 222 141 24 2 9 62 218 u gestrickt 8 1 3 1 1 9 exp1 1093.71538461538 386.062715904839 0.634615384615385 0.482466561301385 0.451441199070813 exp1-ditra-a adj
2442 37 BTN3 1182 0 231 liste2 VP10 Block2 2 2 5 57 161 C ditra p Dem Patienten wurde von ihr der Puls 999 999 57 5 c gefühlt 859 144 34 6 1 7 57 161 s gespürt 457 77 21 4 1 7 57 213 u geregelt 123 21 46 8 2 8 exp1 1093.71538461538 386.062715904839 0.634615384615385 0.482466561301385 0.228679465142593 exp1-ditra-p adj
2444 39 BTN3 736 1 321 liste2 VP10 Block2 2 2 29 81 185 C trans p Der Postbote wurde von dem Hund bereits 999 999 81 29 c gebissen 127 21 18 3 2 8 81 185 s gezwickt 5 1 0 0 1 8 81 237 u gerochen 135 23 6 1 2 8 exp1 1093.71538461538 386.062715904839 0.634615384615385 0.482466561301385 -0.926573248020039 exp1-trans-p non_adj
2447 42 BTN2 638 1 231 liste2 VP10 Block2 2 2 44 44 44 I trans a 999 Sie hat nach dem Unfall Sterne NomS_AccO 5 44 44 i gesehen 6987 1174 917 154 2 7 44 96 s gesichtet 19 3 8 1 2 9 44 148 u gefunden 4687 787 833 140 2 8 exp1 1093.71538461538 386.062715904839 0.634615384615385 0.482466561301385 -1.18041801458941 exp1-trans-a adj
2452 47 BTN3 920 1 312 liste2 VP10 Block2 2 2 37 89 193 C trans p Das miefendes Zimmer wurde nie von ihr 999 999 89 37 c gelüftet 22 4 6 1 2 8 89 193 s getrocknet 46 8 11 2 2 10 89 245 u gemietet 51 9 12 2 2 8 exp1 1093.71538461538 386.062715904839 0.634615384615385 0.482466561301385 -0.449966747522451 exp1-trans-p non_adj
2455 50 BTN2 897 1 213 liste2 VP10 Block2 2 2 23 23 75 I ditra p Ihr wurde von ihm auf die Zehen 999 999 23 23 i getreten 1686 283 176 30 2 8 23 75 s getrampelt 11 2 0 0 2 10 23 127 u gerast 76 13 11 2 1 6 exp1 1093.71538461538 386.062715904839 0.634615384615385 0.482466561301385 -0.50954256008465 exp1-ditra-p adj
2458 53 BTN3 787 0 231 liste2 VP10 Block2 2 2 45 97 201 C trans p Die neuen Pflanzenkeime wurden bereits von ihnen 999 999 97 45 c gesetzt 2208 371 210 35 1 7 97 201 s gesät 33 6 12 2 1 5 97 253 u gewollt 10446 1755 56 9 1 7 exp1 1093.71538461538 386.062715904839 0.634615384615385 0.482466561301385 -0.794470359295165 exp1-trans-p non_adj
2462 57 BTN2 536 1 213 liste2 VP10 Block2 2 2 21 73 177 C ditra p Der Dolch wurde von ihm ins Herz 999 999 73 21 c gestoßen 602 101 84 14 2 8 73 177 s gebohrt 48 8 6 1 1 7 73 229 u gefügt 235 39 10 2 1 6 exp1 1093.71538461538 386.062715904839 0.634615384615385 0.482466561301385 -1.44462379203916 exp1-ditra-p adj
2463 58 BTN3 870 1 312 liste2 VP10 Block2 2 2 18 70 122 C ditra a 999 Er hat der Oma den Wagen NomS_DatO_AccO 1 70 18 c geschoben 367 62 56 9 2 9 70 174 s gerollt 197 33 14 2 1 7 70 226 u geordnet 143 24 44 7 2 8 exp1 1093.71538461538 386.062715904839 0.634615384615385 0.482466561301385 -0.579479383527231 exp1-ditra-a adj
2468 63 BTN3 722 1 312 liste2 VP10 Block2 2 2 4 4 4 I ditra a 999 Sie hat ihm aus der Hand NomS_DatO_PO 3 4 4 i gefressen 100 17 15 3 2 9 4 56 s geschlungen 27 5 3 1 2 11 4 108 u gewischt 89 15 5 1 1 8 exp1 1093.71538461538 386.062715904839 0.634615384615385 0.482466561301385 -0.962836786101378 exp1-ditra-a adj
2469 64 BTN3 1033 1 312 liste2 VP10 Block2 2 2 39 39 91 I trans p Das Feld wurde nach Tagen von ihr 999 999 39 39 i geräumt 179 30 52 9 1 7 39 91 s geleert 131 22 7 1 1 7 39 143 u gekehrt 270 45 16 3 1 7 exp1 1093.71538461538 386.062715904839 0.634615384615385 0.482466561301385 -0.15726819015165 exp1-trans-p non_adj
2470 65 BTN2 688 1 213 liste2 VP10 Block2 2 2 28 28 28 I ditra a 999 Sie hat ihn in die Knie NomS_AccO_PO 2 28 28 i gezwungen 668 112 289 49 2 9 28 80 s geboten 1155 194 90 15 2 7 28 132 u gebeugt 172 29 33 6 1 7 exp1 1093.71538461538 386.062715904839 0.634615384615385 0.482466561301385 -1.05090537858463 exp1-ditra-a adj
2471 1 BTN2 1034 1 231 liste2 VP10 Block3 2 3 25 25 77 I ditra p Ihm wurde von ihr gründlich der Kopf 999 999 25 25 i gewaschen 118 20 34 6 2 9 25 77 s gereinigt 66 11 23 4 2 9 25 129 u gemessen 294 49 131 22 2 8 exp1 1093.71538461538 386.062715904839 0.634615384615385 0.482466561301385 -0.154677937431554 exp1-ditra-p adj
2475 5 BTN2 831 0 123 liste2 VP10 Block3 2 3 22 22 22 I ditra a 999 Sie hat dem Jungen die Flügel NomS_DatO_AccO 1 22 22 i gestutzt 34 6 4 1 1 8 22 74 s gekürzt 78 13 45 8 1 7 22 126 u gekämmt 27 5 8 1 1 7 exp1 1093.71538461538 386.062715904839 0.634615384615385 0.482466561301385 -0.680499239610959 exp1-ditra-a adj
2476 6 BTN1 942 1 123 liste2 VP10 Block3 2 3 20 72 124 C ditra a 999 Er ist Pferden auf den Rücken NomS_DatO_PO 3 72 20 c gestiegen 1242 209 289 49 2 9 72 176 s gekrabbelt 5 1 0 0 2 10 72 228 u gefallen 1668 280 179 30 2 8 exp1 1093.71538461538 386.062715904839 0.634615384615385 0.482466561301385 -0.392981187680348 exp1-ditra-a adj
2479 9 BTN2 1435 0 132 liste2 VP10 Block3 2 3 49 49 101 I trans p Schmiere wurde heimlich von dem kleinen Jungen 999 999 49 49 i gestanden 6771 1138 75 13 2 9 49 101 s gehockt 78 13 0 0 1 7 49 153 u getrunken 474 80 82 14 2 9 exp1 1093.71538461538 386.062715904839 0.634615384615385 0.482466561301385 0.884013403326776 exp1-trans-p non_adj
2480 10 BTN3 1106 1 321 liste2 VP10 Block3 2 3 47 99 203 C trans p Die maroden Häuser wurden von den Bauarbeitern 999 999 99 47 c gesprengt 85 14 23 4 1 9 99 203 s gestürzt 349 59 67 11 1 8 99 255 u gemeldet 744 125 189 32 2 8 exp1 1093.71538461538 386.062715904839 0.634615384615385 0.482466561301385 0.031820258415328 exp1-trans-p non_adj
2481 11 BTN1 745 1 132 liste2 VP10 Block3 2 3 6 6 6 I ditra a 999 Er hat mächtig Öl ins Feuer NomS_AccO_PO 2 6 6 i gegossen 65 11 10 2 2 8 6 58 s gesondert 5176 870 11 2 2 9 6 110 u gefüllt 258 43 58 10 1 7 exp1 1093.71538461538 386.062715904839 0.634615384615385 0.482466561301385 -0.903260973539179 exp1-ditra-a adj
2482 12 BTN2 1053 0 321 liste2 VP10 Block3 2 3 33 33 85 I trans p Der Schnabel wurde schnell von dem Jungen 999 999 33 33 i gehalten 3971 667 454 76 2 8 33 85 s gestützt 292 49 103 17 1 8 33 137 u geschüttelt 280 47 11 2 2 11 exp1 1093.71538461538 386.062715904839 0.634615384615385 0.482466561301385 -0.105463135749738 exp1-trans-p non_adj
2484 14 BTN3 579 1 312 liste2 VP10 Block3 2 3 17 17 69 I ditra p Er wurde von ihr sehr ins Herz 999 999 17 17 i geschlossen 1264 212 362 61 2 11 17 69 s gesperrt 112 19 66 11 1 8 17 121 u gezeichnet 336 56 48 8 2 10 exp1 1093.71538461538 386.062715904839 0.634615384615385 0.482466561301385 -1.33324292507505 exp1-ditra-p adj
2487 17 BTN1 802 1 132 liste2 VP10 Block3 2 3 28 80 132 C ditra a 999 Er hat das Mädchen zur Prostitution NomS_AccO_PO 2 80 28 c gezwungen 668 112 289 49 2 9 80 184 s genötigt 108 18 45 8 2 8 80 236 u geladen 269 45 70 12 2 7 exp1 1093.71538461538 386.062715904839 0.634615384615385 0.482466561301385 -0.755616568493731 exp1-ditra-a adj
2489 19 BTN3 961 1 321 liste2 VP10 Block3 2 3 36 88 140 C trans a 999 Der durstige Maratonläufer hat nach Wasser NomS_PO 4 88 36 c gelechzt 3 1 0 0 1 8 88 192 s gegiert 7 1 0 0 1 7 88 244 u gewühlt 36 6 0 0 1 7 exp1 1093.71538461538 386.062715904839 0.634615384615385 0.482466561301385 -0.343766385998532 exp1-trans-a adj
2491 21 BTN1 875 0 213 liste2 VP10 Block3 2 3 52 104 156 C trans a 999 Sie haben das Stahlseil noch fester NomS_AccO 5 104 52 c gezogen 1693 284 301 51 2 7 104 208 s gestrafft 34 6 6 1 1 9 104 260 u gesichert 684 115 243 41 2 9 exp1 1093.71538461538 386.062715904839 0.634615384615385 0.482466561301385 -0.566528119926753 exp1-trans-a adj
2496 26 BTN3 1059 1 321 liste2 VP10 Block3 2 3 39 91 195 C trans p Das Zimmer wurde letztendlich von dem Mädchen 999 999 91 39 c geräumt 179 30 52 9 1 7 91 195 s gewechselt 248 42 32 5 2 10 91 247 u gemeint 2991 503 270 45 1 7 exp1 1093.71538461538 386.062715904839 0.634615384615385 0.482466561301385 -0.0899216194291646 exp1-trans-p non_adj
2498 28 BTN3 1172 1 321 liste2 VP10 Block3 2 3 14 14 14 I ditra a 999 Sie hat der Freundin die Augen NomS_DatO_AccO 1 14 14 i geöffnet 617 104 205 34 2 8 14 66 s geklärt 259 44 115 19 1 7 14 118 u gebessert 159 27 27 5 2 9 exp1 1093.71538461538 386.062715904839 0.634615384615385 0.482466561301385 0.202776937941637 exp1-ditra-a adj
2500 30 BTN2 1880 0 132 liste2 VP10 Block3 2 3 9 9 61 I ditra p Sie wurde von ihm in den Himmel 999 999 9 9 i gehoben 685 115 23 4 2 7 9 61 s gewuchtet 4 1 1 0 2 9 9 113 u geflogen 629 106 75 13 2 8 exp1 1093.71538461538 386.062715904839 0.634615384615385 0.482466561301385 2.03667586376931 exp1-ditra-p adj
2502 32 BTN2 834 1 213 liste2 VP10 Block3 2 3 12 64 116 C ditra a 999 Die Natur hat uns die Banane NomS_DatO_AccO 1 64 12 c gekrümmt 32 5 16 3 1 8 64 168 s gebogen 59 10 4 1 2 7 64 220 u gezeugt 110 18 14 2 1 7 exp1 1093.71538461538 386.062715904839 0.634615384615385 0.482466561301385 -0.672728481450672 exp1-ditra-a adj
2504 34 BTN3 1944 0 231 liste2 VP10 Block3 2 3 41 41 93 I trans p Mächtig Schaum wurde von der jungen Frau 999 999 41 41 i geschlagen 1331 224 199 33 2 10 41 93 s geprügelt 23 4 4 1 2 9 41 145 u gebildet 907 152 121 20 2 8 exp1 1093.71538461538 386.062715904839 0.634615384615385 0.482466561301385 2.20245203785543 exp1-trans-p non_adj
2506 36 BTN3 727 0 132 liste2 VP10 Block3 2 3 4 56 108 C ditra a 999 Die Katze hat Mäuse zum Frühstück NomS_AccO_PO 2 56 4 c gefressen 100 17 15 3 2 9 56 160 s gegessen 400 67 44 7 2 8 56 212 u gezählt 504 85 61 10 1 7 exp1 1093.71538461538 386.062715904839 0.634615384615385 0.482466561301385 -0.9498855225009 exp1-ditra-a adj
2509 39 BTN2 457 1 213 liste2 VP10 Block3 2 3 38 38 38 I trans a 999 Sie hat den Mund zu voll NomS_AccO 5 38 38 i genommen 4867 818 763 128 2 8 38 90 s getan 3421 575 656 110 1 5 38 142 u gelassen 5577 937 106 18 2 8 exp1 1093.71538461538 386.062715904839 0.634615384615385 0.482466561301385 -1.64925375692671 exp1-trans-a adj
2512 42 BTN2 572 1 213 liste2 VP10 Block3 2 3 44 96 148 C trans a 999 Ich habe ihren Bruder nie zuvor NomS_AccO 5 96 44 c gesehen 6987 1174 917 154 2 7 96 200 s gefunden 4687 787 833 140 2 8 96 252 u gerettet 427 72 150 25 2 8 exp1 1093.71538461538 386.062715904839 0.634615384615385 0.482466561301385 -1.35137469411572 exp1-trans-a adj
2516 46 BTN3 850 1 321 liste2 VP10 Block3 2 3 7 59 163 C ditra p Für ihn wurde von ihr nach Autos 999 999 59 7 c geguckt 27 5 6 1 1 7 59 163 s gespäht 19 3 0 0 1 7 59 215 u gehorcht 38 6 7 1 1 8 exp1 1093.715 386.0627 0.6346154 0.4824666 -0.6312844 exp1-ditra-p adj
2518 48 BTN2 428 1 231 liste2 VP10 Block3 2 3 46 46 46 I trans a 999 Er hat immer die zweite Geige NomS_AccO 5 46 46 i gespielt 1960 329 281 47 1 8 46 98 s gestimmt 773 130 52 9 1 8 46 150 u gehört 2278 383 666 112 1 6 exp1 1093.715 386.0627 0.6346154 0.4824666 -1.724371 exp1-trans-a adj
2519 49 BTN1 708 1 123 liste2 VP10 Block3 2 3 30 30 30 I trans a 999 Sie haben beide ins gleiche Horn NomS_PO 4 30 30 i geblasen 85 14 14 2 2 8 30 82 s gehaucht 24 4 0 0 1 8 30 134 u geseufzt 112 19 2 0 1 8 exp1 1093.715 386.0627 0.6346154 0.4824666 -0.9991003 exp1-trans-a adj
2524 54 BTN2 776 1 231 liste2 VP10 Block3 2 3 15 67 171 C ditra p Dem Mann wurde von ihr der Brotkorb 999 999 67 15 c gereicht 616 103 35 6 1 8 67 171 s gegeben 10290 1729 1186 199 2 7 67 223 u gestattet 264 44 119 20 2 9 exp1 1093.715 386.0627 0.6346154 0.4824666 -0.8229631 exp1-ditra-p adj
2526 56 BTN2 458 1 231 liste2 VP10 Block3 2 3 1 1 53 I ditra p Ihr Freund wurde von ihr zur Kasse 999 999 1 1 i gebeten 98 16 6 1 2 7 1 53 s gedrängt 267 45 54 9 1 8 1 105 u geholt 716 120 84 14 1 6 exp1 1093.715 386.0627 0.6346154 0.4824666 -1.646664 exp1-ditra-p adj
2530 60 BTN3 979 0 231 liste2 VP10 Block3 2 3 31 83 187 C trans p Alle ihre Pickel wurden von ihr wund 999 999 83 31 c gedrückt 355 60 34 6 1 8 83 187 s gekratzt 55 9 3 1 1 8 83 239 u gelegen 4362 733 120 20 2 7 exp1 1093.715 386.0627 0.6346154 0.4824666 -0.2971418 exp1-trans-p non_adj
2535 65 BTN1 1087 1 123 liste2 VP10 Block3 2 3 23 75 179 C ditra p Ihm wurde von ihr in die Hacken 999 999 75 23 c getreten 1686 283 176 30 2 8 75 179 s gestampft 50 8 3 1 1 9 75 231 u gehüpft 47 8 0 0 1 7 exp1 1093.715 386.0627 0.6346154 0.4824666 -0.01739454 exp1-ditra-p adj
2536 1 BTN2 729 1 213 liste2 VP10 Block4 2 4 19 71 175 C ditra p Pferde wurden von ihm an den Wagen 999 999 71 19 c gespannt 174 29 116 19 1 8 71 175 s gekettet 9 2 6 1 2 8 71 227 u gewöhnt 158 27 97 16 1 7 exp1 1093.715 386.0627 0.6346154 0.4824666 -0.944705 exp1-ditra-p adj
2537 2 BTN1 793 1 132 liste2 VP10 Block4 2 4 21 21 73 I ditra p Er wurde von ihr vor den Kopf 999 999 21 21 i gestoßen 602 101 84 14 2 8 21 73 s gerammt 36 6 14 2 1 7 21 125 u gesenkt 269 45 78 13 1 7 exp1 1093.715 386.0627 0.6346154 0.4824666 -0.7789288 exp1-ditra-p adj
2539 4 BTN3 591 1 312 liste2 VP10 Block4 2 4 18 18 18 I ditra a 999 Er hat die Frau aufs Abstellgleis NomS_AccO_PO 2 18 18 i geschoben 367 62 56 9 2 9 18 70 s gerückt 206 35 57 10 1 7 18 122 u gebunden 343 58 196 33 2 8 exp1 1093.715 386.0627 0.6346154 0.4824666 -1.30216 exp1-ditra-a adj
2543 8 BTN1 663 1 132 liste2 VP10 Block4 2 4 48 100 152 C trans a 999 Der Passant ist schnell zur Seite NomS_PO 4 100 48 c gesprungen 438 74 17 3 2 10 100 204 s gegangen 7302 1227 437 73 2 8 100 256 u geflohen 136 23 20 3 2 8 exp1 1093.715 386.0627 0.6346154 0.4824666 -1.115662 exp1-trans-a adj
2545 10 BTN1 989 1 123 liste2 VP10 Block4 2 4 16 68 120 C ditra a 999 Sie hat Konfetti in die Luft NomS_AccO_PO 2 68 16 c geschleudert 92 15 31 5 2 12 68 172 s geschmettert 11 2 1 0 2 12 68 224 u gestapelt 30 5 7 1 2 9 exp1 1093.715 386.0627 0.6346154 0.4824666 -0.2712393 exp1-ditra-a adj
2546 11 BTN2 935 0 321 liste2 VP10 Block4 2 4 11 63 167 C ditra p Ihr wurde von ihm an die Tür 999 999 63 11 c geklopft 138 23 8 1 1 8 63 167 s gepocht 52 9 4 1 1 7 63 219 u gepinselt 8 1 1 0 2 9 exp1 1093.715 386.0627 0.6346154 0.4824666 -0.411113 exp1-ditra-p adj
2547 12 BTN3 658 1 321 liste2 VP10 Block4 2 4 26 26 26 I ditra a 999 Sie hat ihn in die Schranken NomS_AccO_PO 2 26 26 i gewiesen 835 140 27 5 2 8 26 78 s geschickt 348 58 118 20 1 9 26 130 u geneigt 200 34 65 11 1 7 exp1 1093.715 386.0627 0.6346154 0.4824666 -1.128613 exp1-ditra-a adj
2552 17 BTN2 562 1 213 liste2 VP10 Block4 2 4 35 87 191 C trans p Auf den Tisch wurde kräftig von ihm 999 999 87 35 c gehauen 56 9 6 1 2 7 87 191 s getrommelt 136 23 8 1 2 10 87 243 u gemurmelt 148 25 0 0 2 9 exp1 1093.715 386.0627 0.6346154 0.4824666 -1.377277 exp1-trans-p non_adj
2554 19 BTN1 658 1 132 liste2 VP10 Block4 2 4 45 45 97 I trans p Aufs falsche Pferd wurde immer von ihr 999 999 45 45 i gesetzt 2208 371 210 35 1 7 45 97 s gelehnt 397 67 14 2 1 7 45 149 u gewollt 10446 1755 56 9 1 7 exp1 1093.715 386.0627 0.6346154 0.4824666 -1.128613 exp1-trans-p non_adj
2555 20 BTN3 1028 1 312 liste2 VP10 Block4 2 4 10 10 10 I ditra a 999 Er hat die Katze im Sack NomS_AccO_PO 2 10 10 i gekauft 740 124 119 20 1 7 10 62 s gehandelt 1321 222 141 24 2 9 10 114 u getragen 1984 333 235 39 2 8 exp1 1093.715 386.0627 0.6346154 0.4824666 -0.1702195 exp1-ditra-a adj
2557 22 BTN3 746 1 321 liste2 VP10 Block4 2 4 29 29 81 I trans p In den sauren Apfel wurde von ihm 999 999 29 29 i gebissen 127 21 18 3 2 8 29 81 s gespuckt 40 7 5 1 1 8 29 133 u geschnitten 176 30 28 5 2 11 exp1 1093.715 386.0627 0.6346154 0.4824666 -0.9006707 exp1-trans-p non_adj
2562 27 BTN1 830 0 312 liste2 VP10 Block4 2 4 50 50 50 I trans a 999 Er hat jahrelang nach ihrer Pfeife NomS_PO 4 50 50 i getanzt 189 32 26 4 1 7 50 102 s gesteppt 0 0 0 0 1 8 50 154 u gesucht 2892 486 596 100 1 7 exp1 1093.715 386.0627 0.6346154 0.4824666 -0.6830895 exp1-trans-a adj
2566 31 BTN2 694 1 231 liste2 VP10 Block4 2 4 24 76 128 C ditra a 999 Der Hund hat die Schafe heimwärts NomS_AccO_PO 2 76 24 c getrieben 528 89 57 10 2 9 76 180 s geleitet 424 71 65 11 2 8 76 232 u gelockt 54 9 8 1 1 7 exp1 1093.715 386.0627 0.6346154 0.4824666 -1.035364 exp1-ditra-a adj
2567 32 BTN2 512 1 231 liste2 VP10 Block4 2 4 8 60 112 C ditra a 999 Ich habe die Hemden auf Kleiderbügel NomS_AccO_PO 2 60 8 c gehängt 335 56 26 4 1 7 60 164 s gebaumelt 27 5 2 0 2 9 60 216 u gesteckt 396 67 56 9 1 8 exp1 1093.715 386.0627 0.6346154 0.4824666 -1.50679 exp1-ditra-a adj
2570 35 BTN3 655 1 312 liste2 VP10 Block4 2 4 34 34 34 I trans a 999 Er hat lange an der Strippe NomS_PO 4 34 34 i gehangen 515 87 3 1 2 8 34 86 s gependelt 20 3 0 0 2 9 34 138 u gesprochen 3598 605 616 103 2 10 exp1 1093.715 386.0627 0.6346154 0.4824666 -1.136384 exp1-trans-a adj
2573 38 BTN3 587 1 321 liste2 VP10 Block4 2 4 42 42 42 I trans a 999 Er hat ganz alleine den Laden NomS_AccO 5 42 42 i geschmissen 22 4 6 1 2 11 42 94 s geschwungen 111 19 7 1 2 11 42 146 u gezahlt 566 95 125 21 1 7 exp1 1093.715 386.0627 0.6346154 0.4824666 -1.312521 exp1-trans-a adj
2576 41 BTN3 873 1 321 liste2 VP10 Block4 2 4 43 95 199 C trans p Nach Fliegen wurde gierig von dem Frosch 999 999 95 43 c geschnappt 30 5 2 0 1 10 95 199 s gehascht 3 1 0 0 1 8 95 251 u geschaut 319 54 8 1 1 8 exp1 1093.715 386.0627 0.6346154 0.4824666 -0.5717086 exp1-trans-p non_adj
2581 46 BTN3 579 0 132 liste2 VP10 Block4 2 4 5 5 57 I ditra p Ihm wurde von ihr auf den Zahn 999 999 5 5 i gefühlt 859 144 34 6 1 7 5 57 s gespürt 457 77 21 4 1 7 5 109 u gescheint 2045 344 1 0 1 9 exp1 1093.715 386.0627 0.6346154 0.4824666 -1.333243 exp1-ditra-p adj
2583 48 BTN3 954 1 312 liste2 VP10 Block4 2 4 32 84 136 C trans a 999 Das Mädchen hat nach den Bonbons NomS_PO 4 84 32 c gegriffen 618 104 36 6 2 9 84 188 s gelangt 878 148 65 11 1 7 84 240 u getastet 64 11 0 0 2 8 exp1 1093.715 386.0627 0.6346154 0.4824666 -0.3618982 exp1-trans-a adj
2586 51 BTN1 1448 1 123 liste2 VP10 Block4 2 4 40 92 144 C trans a 999 Sie hat täglich das junge Pferd NomS_AccO 5 92 40 c geritten 128 22 18 3 2 8 92 196 s gezügelt 18 3 5 1 2 8 92 248 u gemocht 3176 534 4 1 1 7 exp1 1093.715 386.0627 0.6346154 0.4824666 0.9176867 exp1-trans-a adj
2588 53 BTN1 1323 0 321 liste2 VP10 Block4 2 4 37 37 89 I trans p Der Schleier wurde endlich von der Frau 999 999 37 37 i gelüftet 22 4 6 1 2 8 37 89 s gerafft 21 4 1 0 1 7 37 141 u gestreift 66 11 9 2 1 9 exp1 1093.715 386.0627 0.6346154 0.4824666 0.5939051 exp1-trans-p non_adj
2591 56 BTN3 1162 0 132 liste2 VP10 Block4 2 4 3 55 159 C ditra p Der Arm wurde ihm von dem Aufprall 999 999 55 3 c gebrochen 361 61 43 7 2 9 55 159 s gestaucht 5 1 1 0 1 9 55 211 u gewirbelt 39 7 2 0 2 9 exp1 1093.715 386.0627 0.6346154 0.4824666 0.1768744 exp1-ditra-p adj
2594 59 BTN1 1070 1 132 liste2 VP10 Block4 2 4 2 2 2 I ditra a 999 Er hat sie unter die Haube NomS_AccO_PO 2 2 2 i gebracht 3766 633 835 140 1 8 2 54 s geführt 2518 423 713 120 1 7 2 106 u geschafft 1479 248 505 85 1 9 exp1 1093.715 386.0627 0.6346154 0.4824666 -0.06142884 exp1-ditra-a adj
2595 60 BTN1 1228 1 132 liste2 VP10 Block4 2 4 51 103 207 C trans p Paul wurde von ihm beim Kickboxen stark 999 999 103 51 c getroffen 1523 256 191 32 2 9 103 207 s gefährdet 278 47 167 28 2 9 103 259 u gefürchtet 346 58 26 4 2 10 exp1 1093.715 386.0627 0.6346154 0.4824666 0.3478311 exp1-trans-p non_adj
2597 62 BTN2 587 1 231 liste2 VP10 Block4 2 4 27 79 183 C ditra p Dem Touristen wurde von ihr der Weg 999 999 79 27 c gezeigt 3142 528 464 78 1 7 79 183 s gedeutet 284 48 32 5 2 8 79 235 u geflutet 5 1 1 0 2 8 exp1 1093.715 386.0627 0.6346154 0.4824666 -1.312521 exp1-ditra-p adj
2598 63 BTN2 1586 1 213 liste2 VP10 Block4 2 4 13 13 65 I ditra p Die Angestellte wurde von ihm aufs Eis 999 999 13 13 i gelegt 1509 2054 269 45 1 6 13 65 s gestellt 4171 701 890 150 1 8 13 117 u gewählt 812 136 368 62 1 7 exp1 1093.715 386.0627 0.6346154 0.4824666 1.275142 exp1-ditra-p adj
2601 1 BTN1 820 1 123 liste1 VP11 Block1 1 1 27 27 27 I ditra a 999 Die Frau hat ihm die Krallen NomS_DatO_AccO 1 27 27 i gezeigt 3142 528 464 78 1 7 27 79 s gedeutet 284 48 32 5 2 8 27 131 u genehmigt 138 23 59 10 2 9 exp1 1122.623 465.2706 0.6846154 0.4655651 -0.6504238 exp1-ditra-a adj
2603 3 BTN1 861 1 132 liste1 VP11 Block1 1 1 38 90 194 C trans p Die Tabletten wurden von der abhängigen Frau 999 999 90 38 c genommen 4867 818 763 128 2 8 90 194 s gefordert 1652 278 376 63 2 9 90 246 u gelassen 5577 937 106 18 2 8 exp1 1122.623 465.2706 0.6846154 0.4655651 -0.562303 exp1-trans-p non_adj
2606 6 BTN2 675 1 231 liste1 VP11 Block1 1 1 3 3 3 I ditra a 999 Er hat ihr kräftig das Genick NomS_DatO_AccO 1 3 3 i gebrochen 361 61 43 7 2 9 3 55 s geteilt 687 115 98 16 1 7 3 107 u geküsst 184 31 21 4 1 7 exp1 1122.623 465.2706 0.6846154 0.4655651 -0.9620704 exp1-ditra-a adj
2607 7 BTN3 1030 1 321 liste1 VP11 Block1 1 1 30 82 186 C trans p Das Saxophon wurde von dem talentierten Musiker 999 999 82 30 c geblasen 85 14 14 2 2 8 82 186 s gepustet 10 2 2 0 2 8 82 238 u geputzt 64 11 15 3 1 7 exp1 1122.623 465.2706 0.6846154 0.4655651 -0.1990736 exp1-trans-p non_adj
2609 9 BTN1 1052 1 123 liste1 VP11 Block1 1 1 40 40 92 I trans p Das kleine Kind wurde mächtig vom Teufel 999 999 40 40 i geritten 128 22 18 3 2 8 40 92 s gejagt 166 28 29 5 1 6 40 144 u geärgert 97 16 16 3 2 8 exp1 1122.623 465.2706 0.6846154 0.4655651 -0.1517892 exp1-trans-p non_adj
2612 12 BTN3 656 1 312 liste1 VP11 Block1 1 1 1 53 105 C ditra a 999 Sie hat ihre Schwester um Hilfe NomS_AccO_PO 2 53 1 c gebeten 98 16 6 1 2 7 53 157 s gefragt 2461 413 291 49 1 7 53 209 u gerufen 928 156 94 16 2 7 exp1 1122.623 465.2706 0.6846154 0.4655651 -1.002907 exp1-ditra-a adj
2613 13 BTN3 997 1 321 liste1 VP11 Block1 1 1 48 48 100 I trans p Ins kalte Wasser wurde mutig von ihr 999 999 48 48 i gesprungen 438 74 17 3 2 10 48 100 s gegangen 7302 1227 437 73 2 8 48 152 u gerutscht 101 17 9 2 1 9 exp1 1122.623 465.2706 0.6846154 0.4655651 -0.27 exp1-trans-p non_adj
2614 14 BTN1 876 1 123 liste1 VP11 Block1 1 1 11 11 11 I ditra a 999 Sie hat ihm auf die Finger NomS_DatO_PO 3 11 11 i geklopft 138 23 8 1 1 8 11 63 s gehämmert 27 5 3 1 2 9 11 115 u geleuchtet 140 24 1 0 2 10 exp1 1122.623 465.2706 0.6846154 0.4655651 -0.5300637 exp1-ditra-a adj
2615 15 BTN2 466 1 231 liste1 VP11 Block1 1 1 19 19 19 I ditra a 999 Er hat sie auf die Folter NomS_AccO_PO 2 19 19 i gespannt 174 29 116 19 1 8 19 71 s gedehnt 50 8 20 3 1 7 19 123 u gefesselt 74 12 35 6 2 9 exp1 1122.623 465.2706 0.6846154 0.4655651 -1.411271 exp1-ditra-a adj
2618 18 BTN3 1230 1 312 liste1 VP11 Block1 1 1 6 58 162 C ditra p Der Nachbarin wurden von ihr die Blumen 999 999 58 6 c gegossen 65 11 10 2 2 8 58 162 s gewässert 4 1 3 1 2 9 58 214 u gepflegt 256 43 74 12 1 8 exp1 1122.623 465.2706 0.6846154 0.4655651 0.2307838 exp1-ditra-p adj
2619 19 BTN2 466 1 231 liste1 VP11 Block1 1 1 24 24 76 I ditra p Sie wurde von ihm in die Enge 999 999 24 24 i getrieben 528 89 57 10 2 9 24 76 s gehetzt 55 9 17 3 1 7 24 128 u gekämpft 619 104 62 10 1 8 exp1 1122.623 465.2706 0.6846154 0.4655651 -1.411271 exp1-ditra-p adj
2624 24 BTN2 1703 0 123 liste1 VP11 Block1 1 1 46 98 202 C trans p In einer Popband wurde lange von ihr 999 999 98 46 c gespielt 1960 329 281 47 1 8 98 202 s gewirkt 855 144 46 8 1 7 98 254 u gedient 806 135 38 6 1 7 exp1 1122.623 465.2706 0.6846154 0.4655651 1.247396 exp1-trans-p non_adj
2628 28 BTN3 857 1 321 liste1 VP11 Block1 1 1 33 85 137 C trans a 999 Ich habe die Hundeleine sehr kurz NomS_AccO 5 85 33 c gehalten 3971 667 454 76 2 8 85 189 s gefasst 657 110 229 38 1 7 85 241 u gebraucht 1799 302 74 12 1 9 exp1 1122.623 465.2706 0.6846154 0.4655651 -0.5709002 exp1-trans-a adj
2629 29 BTN2 859 1 213 liste1 VP11 Block1 1 1 14 66 170 C ditra p Ihr wurde von ihm vorsichtig die Schmuckschatulle 999 999 66 14 c geöffnet 617 104 205 34 2 8 66 170 s geklappt 118 20 21 4 1 8 66 222 u geschätzt 314 53 95 16 1 9 exp1 1122.623 465.2706 0.6846154 0.4655651 -0.5666016 exp1-ditra-p adj
2631 31 BTN1 722 1 132 liste1 VP11 Block1 1 1 22 74 178 C ditra p Ihm wurde von ihr morgens der Bart 999 999 74 22 c gestutzt 34 6 4 1 1 8 74 178 s getrimmt 2 0 0 0 1 8 74 230 u gefärbt 53 9 21 4 1 7 exp1 1122.623 465.2706 0.6846154 0.4655651 -0.8610539 exp1-ditra-p adj
2636 36 BTN1 614 1 123 liste1 VP11 Block1 1 1 32 32 84 I trans p Nach den Sternen wurde immer von ihr 999 999 32 32 i gegriffen 618 104 36 6 2 9 32 84 s gelangt 878 148 65 11 1 7 32 136 u gelebt 1659 279 120 20 1 6 exp1 1122.623 465.2706 0.6846154 0.4655651 -1.093177 exp1-trans-p non_adj
2639 39 BTN2 978 1 231 liste1 VP11 Block1 1 1 9 61 113 C ditra a 999 Er hat ihr den schweren Karton NomS_DatO_AccO 1 61 9 c gehoben 685 115 23 4 2 7 61 165 s geschleppt 137 23 20 3 1 10 61 217 u geschaukelt 46 8 1 0 2 11 exp1 1122.623 465.2706 0.6846154 0.4655651 -0.3108365 exp1-ditra-a adj
2642 42 BTN1 605 1 132 liste1 VP11 Block1 1 1 35 35 35 I trans a 999 Er hat ordentlich auf den Putz NomS_PO 4 35 35 i gehauen 56 9 6 1 2 7 35 87 s gehackt 21 4 8 1 1 7 35 139 u gestrichen 200 34 63 11 2 10 exp1 1122.623 465.2706 0.6846154 0.4655651 -1.11252 exp1-trans-a adj
2647 47 BTN2 524 1 213 liste1 VP11 Block1 1 1 49 101 153 C trans a 999 Ich habe lange in der Schlange NomS_PO 4 101 49 c gestanden 6771 1138 75 13 2 9 101 205 s gewartet 989 166 70 12 2 8 101 257 u gelernt 720 121 180 30 1 7 exp1 1122.623 465.2706 0.6846154 0.4655651 -1.286613 exp1-trans-a adj
2650 50 BTN2 684 0 132 liste1 VP11 Block1 1 1 25 77 129 C ditra a 999 Er hat der Tochter die Haare NomS_DatO_AccO 1 77 25 c gewaschen 118 20 34 6 2 9 77 181 s gesäubert 31 5 7 1 2 9 77 233 u gebürstet 9 2 2 0 2 9 exp1 1122.623 465.2706 0.6846154 0.4655651 -0.9427268 exp1-ditra-a adj
2651 51 BTN1 978 1 123 liste1 VP11 Block1 1 1 8 8 60 I ditra p Es wurde von ihm an den Nagel 999 999 8 8 i gehängt 335 56 26 4 1 7 8 60 s gebaumelt 27 5 2 0 2 9 8 112 u gesteckt 396 67 56 9 1 8 exp1 1122.623 465.2706 0.6846154 0.4655651 -0.3108365 exp1-ditra-p adj
2652 52 BTN3 789 1 321 liste1 VP11 Block1 1 1 51 51 51 I trans a 999 Die Psychologin hat genau ins Schwarze NomS_PO 4 51 51 i getroffen 1523 256 191 32 2 9 51 103 s gezielt 123 21 20 3 1 7 51 155 u gestarrt 212 36 1 0 1 8 exp1 1122.623 465.2706 0.6846154 0.4655651 -0.7170517 exp1-trans-a adj
2655 55 BTN2 506 0 312 liste1 VP11 Block1 1 1 43 43 43 I trans a 999 Nach Stunden hat er frische Luft NomS_AccO 5 43 43 i geschnappt 30 5 2 0 1 10 43 95 s gefangen 427 72 66 11 2 8 43 147 u geatmet 172 29 5 1 2 7 exp1 1122.623 465.2706 0.6846154 0.4655651 -1.3253 exp1-trans-a adj
2660 60 BTN2 744 1 231 liste1 VP11 Block1 1 1 17 69 121 C ditra a 999 Er hat der Frau das Fenster NomS_DatO_AccO 1 69 17 c geschlossen 1264 212 362 61 2 11 69 173 s gekippt 62 10 6 1 1 7 69 225 u gebaut 830 139 311 52 1 6 exp1 1122.623 465.2706 0.6846154 0.4655651 -0.8137696 exp1-ditra-a adj
2661 61 BTN2 1515 1 231 liste1 VP11 Block1 1 1 41 93 145 C trans a 999 Sie hat ihn aus purer Notwehr NomS_AccO 5 93 41 c geschlagen 1331 224 199 33 2 10 93 197 s geohrfeigt 11 2 1 0 2 10 93 249 u geschützt 345 58 106 18 1 9 exp1 1122.623 465.2706 0.6846154 0.4655651 0.8433305 exp1-trans-a adj
2668 3 BTN1 1872 1 132 liste1 VP11 Block2 1 2 34 86 190 C trans p Am Haken wurde lange von dem Regenschirm 999 999 86 34 c gehangen 515 87 3 1 2 8 86 190 s gependelt 20 3 0 0 2 9 86 242 u gewackelt 0 0 0 0 2 9 exp1 1122.623 465.2706 0.6846154 0.4655651 1.610626 exp1-trans-p non_adj
2669 4 BTN3 1170 1 312 liste1 VP11 Block2 1 2 13 65 117 C ditra a 999 Er hat den Arm um sie NomS_AccO_PO 2 65 13 c gelegt 1509 2054 269 45 1 6 65 169 s gemacht 8089 1359 1762 296 1 7 65 221 u geworfen 902 152 115 19 2 8 exp1 1122.623 465.2706 0.6846154 0.4655651 0.1018266 exp1-ditra-a adj
2672 7 BTN1 1688 0 213 liste1 VP11 Block2 1 2 44 44 96 I trans p Sterne wurden von ihr nach dem Unfall 999 999 44 44 i gesehen 6987 1174 917 154 2 7 44 96 s gesichtet 19 3 8 1 2 9 44 148 u gefunden 4687 787 833 140 2 8 exp1 1122.623 465.2706 0.6846154 0.4655651 1.215157 exp1-trans-p non_adj
2673 8 BTN1 675 1 123 liste1 VP11 Block2 1 2 4 4 56 I ditra p Ihm wurde von ihr aus der Hand 999 999 4 4 i gefressen 100 17 15 3 2 9 4 56 s geschlungen 27 5 3 1 2 11 4 108 u gewischt 89 15 5 1 1 8 exp1 1122.623 465.2706 0.6846154 0.4655651 -0.9620704 exp1-ditra-p adj
2677 12 BTN2 704 0 321 liste1 VP11 Block2 1 2 7 7 7 I ditra a 999 Sie hat ihm in die Karten NomS_DatO_PO 3 7 7 i geguckt 27 5 6 1 1 7 7 59 s gespäht 19 3 0 0 1 7 7 111 u gemalt 125 21 35 6 1 6 exp1 1122.623 465.2706 0.6846154 0.4655651 -0.899741 exp1-ditra-a adj
2679 14 BTN2 1746 1 231 liste1 VP11 Block2 1 2 26 78 182 C ditra p Ihr wurde von ihm wütend die Tür 999 999 78 26 c gewiesen 835 140 27 5 2 8 78 182 s geschildert 265 45 69 12 2 11 78 234 u geliefert 586 98 119 20 2 9 exp1 1122.623 465.2706 0.6846154 0.4655651 1.339816 exp1-ditra-p adj
2682 17 BTN1 1609 0 213 liste1 VP11 Block2 1 2 42 94 198 C trans p Wäsche wurde von ihr durch das Haus 999 999 94 42 c geschmissen 22 4 6 1 2 11 94 198 s geschwungen 111 19 7 1 2 11 94 250 u gefahren 2884 485 228 38 2 8 exp1 1122.623 465.2706 0.6846154 0.4655651 1.045363 exp1-trans-p non_adj
2684 19 BTN3 718 1 312 liste1 VP11 Block2 1 2 50 102 206 C trans p Zu klassischem Swing wurde stundenlang von ihnen 999 999 102 50 c getanzt 189 32 26 4 1 7 102 206 s gesungen 438 74 46 8 2 8 102 258 u geredet 906 152 68 11 2 7 exp1 1122.623 465.2706 0.6846154 0.4655651 -0.869651 exp1-trans-p non_adj
2687 22 BTN1 647 1 132 liste1 VP11 Block2 1 2 23 23 23 I ditra a 999 Er ist ihr auf die Zehen NomS_DatO_PO 3 23 23 i getreten 1686 283 176 30 2 8 23 75 s getrampelt 11 2 0 0 2 10 23 127 u gerast 76 13 11 2 1 6 exp1 1122.623 465.2706 0.6846154 0.4655651 -1.02225 exp1-ditra-a adj
2688 23 BTN2 489 1 231 liste1 VP11 Block2 1 2 5 57 109 C ditra a 999 Sie hat dem Patienten den Puls NomS_DatO_AccO 1 57 5 c gefühlt 859 144 34 6 1 7 57 161 s gespürt 457 77 21 4 1 7 57 213 u geregelt 123 21 46 8 2 8 exp1 1122.623 465.2706 0.6846154 0.4655651 -1.361838 exp1-ditra-a adj
2693 28 BTN1 920 1 123 liste1 VP11 Block2 1 2 29 81 133 C trans a 999 Der Hund hat den Postboten bereits NomS_AccO 5 81 29 c gebissen 127 21 18 3 2 8 81 185 s gezwickt 5 1 0 0 1 8 81 237 u gerochen 135 23 6 1 2 8 exp1 1122.623 465.2706 0.6846154 0.4655651 -0.4354951 exp1-trans-a adj
2696 31 BTN3 952 1 321 liste1 VP11 Block2 1 2 15 15 15 I ditra a 999 Er hat ihr nicht das Wasser NomS_DatO_AccO 1 15 15 i gereicht 616 103 35 6 1 8 15 67 s gegeben 10290 1729 1186 199 2 7 15 119 u geprüft 460 77 131 22 1 7 exp1 1122.623 465.2706 0.6846154 0.4655651 -0.3667179 exp1-ditra-a adj
2697 32 BTN2 1063 0 321 liste1 VP11 Block2 1 2 52 52 104 I trans p Die Notbremse wurde schnell von dem Mann 999 999 52 52 i gezogen 1693 284 301 51 2 7 52 104 s gelöst 875 147 258 43 1 6 52 156 u gesichert 684 115 243 41 2 9 exp1 1122.623 465.2706 0.6846154 0.4655651 -0.1281471 exp1-trans-p non_adj
2701 36 BTN2 485 1 213 liste1 VP11 Block2 1 2 28 28 80 I ditra p Er wurde von ihr in die Knie 999 999 28 28 i gezwungen 668 112 289 49 2 9 28 80 s geboten 1155 194 90 15 2 7 28 132 u gebeugt 172 29 33 6 1 7 exp1 1122.623 465.2706 0.6846154 0.4655651 -1.370435 exp1-ditra-p adj
2702 37 BTN1 866 1 123 liste1 VP11 Block2 1 2 37 89 141 C trans a 999 Sie hat nie das miefendes Zimmer NomS_AccO 5 89 37 c gelüftet 22 4 6 1 2 8 89 193 s getrocknet 46 8 11 2 2 10 89 245 u gemietet 51 9 12 2 2 8 exp1 1122.623 465.2706 0.6846154 0.4655651 -0.5515566 exp1-trans-a adj
2705 40 BTN2 439 1 213 liste1 VP11 Block2 1 2 12 12 64 I ditra p Ihr wurde von ihm nie ein Haar 999 999 12 12 i gekrümmt 32 5 16 3 1 8 12 64 s gebogen 59 10 4 1 2 7 12 116 u gerupft 12 2 3 1 1 7 exp1 1122.623 465.2706 0.6846154 0.4655651 -1.469302 exp1-ditra-p adj
2706 41 BTN2 1734 1 231 liste1 VP11 Block2 1 2 18 70 174 C ditra p Der Oma wurde von ihm der Wagen 999 999 70 18 c geschoben 367 62 56 9 2 9 70 174 s gerollt 197 33 14 2 1 7 70 226 u geordnet 143 24 44 7 2 8 exp1 1122.623 465.2706 0.6846154 0.4655651 1.314024 exp1-ditra-p adj
2711 46 BTN1 688 1 123 liste1 VP11 Block2 1 2 39 39 39 I trans a 999 Sie hat nach Tagen das Feld NomS_AccO 5 39 39 i geräumt 179 30 52 9 1 7 39 91 s geleert 131 22 7 1 1 7 39 143 u gekehrt 270 45 16 3 1 7 exp1 1122.623 465.2706 0.6846154 0.4655651 -0.9341296 exp1-trans-a adj
2714 49 BTN3 857 1 321 liste1 VP11 Block2 1 2 20 20 72 I ditra p Der Geliebten wurde von ihm aufs Dach 999 999 20 20 i gestiegen 1242 209 289 49 2 9 20 72 s geklettert 112 19 10 2 2 10 20 124 u gefolgt 1133 190 101 17 1 7 exp1 1122.623 465.2706 0.6846154 0.4655651 -0.5709002 exp1-ditra-p adj
2719 54 BTN1 1136 1 123 liste1 VP11 Block2 1 2 2 54 158 C ditra p Der Brief wurde von ihr zur Post 999 999 54 2 c gebracht 3766 633 835 140 1 8 54 158 s geschafft 1479 248 505 85 1 9 54 210 u gepackt 188 32 41 7 1 7 exp1 1122.623 465.2706 0.6846154 0.4655651 0.02875084 exp1-ditra-p adj
2720 55 BTN2 2281 1 231 liste1 VP11 Block2 1 2 36 36 88 I trans p Nach Blut wurde von dem jungen Mädchen 999 999 36 36 i gelechzt 3 1 0 0 1 8 36 88 s gegiert 7 1 0 0 1 7 36 140 u geschielt 15 3 1 0 1 9 exp1 1122.623 465.2706 0.6846154 0.4655651 2.489684 exp1-trans-p non_adj
2721 56 BTN2 535 1 213 liste1 VP11 Block2 1 2 45 97 149 C trans a 999 Sie haben bereits die neuen Pflanzenkeime NomS_AccO 5 97 45 c gesetzt 2208 371 210 35 1 7 97 201 s gesät 33 6 12 2 1 5 97 253 u gewollt 10446 1755 56 9 1 7 exp1 1122.623 465.2706 0.6846154 0.4655651 -1.262971 exp1-trans-a adj
2722 57 BTN1 680 1 123 liste1 VP11 Block2 1 2 47 47 47 I trans a 999 Der ehrgeizige Redner hat den Rahmen NomS_AccO 5 47 47 i gesprengt 85 14 23 4 1 9 47 99 s geknackt 23 4 4 1 1 8 47 151 u gestaltet 324 54 96 16 2 9 exp1 1122.623 465.2706 0.6846154 0.4655651 -0.9513239 exp1-trans-a adj
2724 59 BTN1 1120 1 123 liste1 VP11 Block2 1 2 10 62 166 C ditra p Ihm wurden von ihr wieder neue Klamotten 999 999 62 10 c gekauft 740 124 119 20 1 7 62 166 s gehandelt 1321 222 141 24 2 9 62 218 u gestrickt 8 1 3 1 1 9 exp1 1122.623 465.2706 0.6846154 0.4655651 -0.005637745 exp1-ditra-p adj
2727 62 BTN3 1043 1 312 liste1 VP11 Block2 1 2 31 31 31 I trans a 999 Die Jungs haben gemeinsam die Schulbank NomS_AccO 5 31 31 i gedrückt 355 60 34 6 1 8 31 83 s gepresst 76 13 23 4 1 8 31 135 u genutzt 442 74 120 20 1 7 exp1 1122.623 465.2706 0.6846154 0.4655651 -0.1711328 exp1-trans-a adj
2730 65 BTN1 740 1 123 liste1 VP11 Block2 1 2 21 73 125 C ditra a 999 Er hat den Dolch ins Herz NomS_AccO_PO 2 73 21 c gestoßen 602 101 84 14 2 8 73 177 s gebohrt 48 8 6 1 1 7 73 229 u gefügt 235 39 10 2 1 6 exp1 1122.623 465.2706 0.6846154 0.4655651 -0.8223667 exp1-ditra-a adj
2731 1 BTN2 523 1 213 liste1 VP11 Block3 1 3 17 17 17 I ditra a 999 Sie hat ihn sehr ins Herz NomS_AccO_PO 2 17 17 i geschlossen 1264 212 362 61 2 11 17 69 s gesperrt 112 19 66 11 1 8 17 121 u gezeichnet 336 56 48 8 2 10 exp1 1122.623 465.2706 0.6846154 0.4655651 -1.288762 exp1-ditra-a adj
2733 3 BTN1 651 1 123 liste1 VP11 Block3 1 3 36 88 192 C trans p Nach Wasser wurde von dem durstigen Maratonläufer 999 999 88 36 c gelechzt 3 1 0 0 1 8 88 192 s gegiert 7 1 0 0 1 7 88 244 u gewühlt 36 6 0 0 1 7 exp1 1122.623 465.2706 0.6846154 0.4655651 -1.013653 exp1-trans-p non_adj
2737 7 BTN1 611 1 132 liste1 VP11 Block3 1 3 46 46 98 I trans p Die zweite Geige wurde immer von ihm 999 999 46 46 i gespielt 1960 329 281 47 1 8 46 98 s gestimmt 773 130 52 9 1 8 46 150 u gehört 2278 383 666 112 1 6 exp1 1122.623 465.2706 0.6846154 0.4655651 -1.099625 exp1-trans-p non_adj
2738 8 BTN3 698 1 321 liste1 VP11 Block3 1 3 22 22 74 I ditra p Dem Jungen wurden von ihr die Flügel 999 999 22 22 i gestutzt 34 6 4 1 1 8 22 74 s gekürzt 78 13 45 8 1 7 22 126 u gekämmt 27 5 8 1 1 7 exp1 1122.623 465.2706 0.6846154 0.4655651 -0.9126368 exp1-ditra-p adj
2742 12 BTN3 1064 1 312 liste1 VP11 Block3 1 3 47 99 151 C trans a 999 Die Bauarbeiter haben die maroden Häuser NomS_AccO 5 99 47 c gesprengt 85 14 23 4 1 9 99 203 s gestürzt 349 59 67 11 1 8 99 255 u gemeldet 744 125 189 32 2 8 exp1 1122.623 465.2706 0.6846154 0.4655651 -0.1259978 exp1-trans-a adj
2743 13 BTN1 840 0 312 liste1 VP11 Block3 1 3 39 91 143 C trans a 999 Das Mädchen hat letztendlich das Zimmer NomS_AccO 5 91 39 c geräumt 179 30 52 9 1 7 91 195 s gewechselt 248 42 32 5 2 10 91 247 u gemeint 2991 503 270 45 1 7 exp1 1122.623 465.2706 0.6846154 0.4655651 -0.607438 exp1-trans-a adj
2744 14 BTN2 1195 1 231 liste1 VP11 Block3 1 3 44 96 200 C trans p Ihr Bruder wurde von mir nie zuvor 999 999 96 44 c gesehen 6987 1174 917 154 2 7 96 200 s gefunden 4687 787 833 140 2 8 96 252 u gerettet 427 72 150 25 2 8 exp1 1122.623 465.2706 0.6846154 0.4655651 0.1555588 exp1-trans-p non_adj
2747 17 BTN2 453 1 213 liste1 VP11 Block3 1 3 15 67 119 C ditra a 999 Sie hat dem Mann den Brotkorb NomS_DatO_AccO 1 67 15 c gereicht 616 103 35 6 1 8 67 171 s gegeben 10290 1729 1186 199 2 7 67 223 u gestattet 264 44 119 20 2 9 exp1 1122.623 465.2706 0.6846154 0.4655651 -1.439212 exp1-ditra-a adj
2750 20 BTN3 1012 1 321 liste1 VP11 Block3 1 3 41 41 41 I trans a 999 Die junge Frau hat mächtig Schaum NomS_AccO 5 41 41 i geschlagen 1331 224 199 33 2 10 41 93 s geprügelt 23 4 4 1 2 9 41 145 u gebildet 907 152 121 20 2 8 exp1 1122.623 465.2706 0.6846154 0.4655651 -0.2377607 exp1-trans-a adj
2753 23 BTN2 1112 0 132 liste1 VP11 Block3 1 3 52 104 208 C trans p Das Stahlseil wurde noch fester von ihnen 999 999 104 52 c gezogen 1693 284 301 51 2 7 104 208 s gestrafft 34 6 6 1 1 9 104 260 u gesichert 684 115 243 41 2 9 exp1 1122.623 465.2706 0.6846154 0.4655651 -0.02283204 exp1-trans-p non_adj
2757 27 BTN2 401 1 231 liste1 VP11 Block3 1 3 49 49 49 I trans a 999 Der kleine Junge hat heimlich Schmiere NomS_AccO 5 49 49 i gestanden 6771 1138 75 13 2 9 49 101 s gehockt 78 13 0 0 1 7 49 153 u getrunken 474 80 82 14 2 9 exp1 1122.623 465.2706 0.6846154 0.4655651 -1.550975 exp1-trans-a adj
2760 30 BTN2 513 1 213 liste1 VP11 Block3 1 3 33 33 33 I trans a 999 Der Junge hat schnell den Schnabel NomS_AccO 5 33 33 i gehalten 3971 667 454 76 2 8 33 85 s gestützt 292 49 103 17 1 8 33 137 u geschüttelt 280 47 11 2 2 11 exp1 1122.623 465.2706 0.6846154 0.4655651 -1.310255 exp1-trans-a adj
2763 33 BTN1 870 1 132 liste1 VP11 Block3 1 3 14 14 66 I ditra p Der Freundin wurden von ihr die Augen 999 999 14 14 i geöffnet 617 104 205 34 2 8 14 66 s geklärt 259 44 115 19 1 7 14 118 u gebessert 159 27 27 5 2 9 exp1 1122.623 465.2706 0.6846154 0.4655651 -0.5429594 exp1-ditra-p adj
2765 35 BTN2 671 1 213 liste1 VP11 Block3 1 3 23 75 127 C ditra a 999 Sie ist ihm in die Hacken NomS_DatO_AccO 1 75 23 c getreten 1686 283 176 30 2 8 75 179 s gestampft 50 8 3 1 1 9 75 231 u gehüpft 47 8 0 0 1 7 exp1 1122.623 465.2706 0.6846154 0.4655651 -0.9706675 exp1-ditra-a adj
2766 36 BTN1 636 1 123 liste1 VP11 Block3 1 3 4 56 160 C ditra p Mäuse wurden von der Katze zum Frühstück 999 999 56 4 c gefressen 100 17 15 3 2 9 56 160 s gegessen 400 67 44 7 2 8 56 212 u gezählt 504 85 61 10 1 7 exp1 1122.623 465.2706 0.6846154 0.4655651 -1.045893 exp1-ditra-p adj
2770 40 BTN1 501 1 123 liste1 VP11 Block3 1 3 6 6 58 I ditra p Mächtig Öl wurde von ihm ins Feuer 999 999 6 6 i gegossen 65 11 10 2 2 8 6 58 s gesondert 5176 870 11 2 2 9 6 110 u gefüllt 258 43 58 10 1 7 exp1 1122.623 465.2706 0.6846154 0.4655651 -1.336046 exp1-ditra-p adj
2773 43 BTN1 625 1 132 liste1 VP11 Block3 1 3 1 1 1 I ditra a 999 Sie hat ihren Freund zur Kasse NomS_AccO_PO 2 1 1 i gebeten 98 16 6 1 2 7 1 53 s gedrängt 267 45 54 9 1 8 1 105 u geholt 716 120 84 14 1 6 exp1 1122.623 465.2706 0.6846154 0.4655651 -1.069535 exp1-ditra-a adj
2777 47 BTN3 1176 1 312 liste1 VP11 Block3 1 3 25 25 25 I ditra a 999 Sie hat ihm gründlich den Kopf NomS_DatO_AccO 1 25 25 i gewaschen 118 20 34 6 2 9 25 77 s gereinigt 66 11 23 4 2 9 25 129 u gemessen 294 49 131 22 2 8 exp1 1122.623 465.2706 0.6846154 0.4655651 0.1147223 exp1-ditra-a adj
2781 51 BTN2 738 1 231 liste1 VP11 Block3 1 3 28 80 184 C ditra p Das Mädchen wurde von ihm zur Prostitution 999 999 80 28 c gezwungen 668 112 289 49 2 9 80 184 s genötigt 108 18 45 8 2 8 80 236 u geladen 269 45 70 12 2 7 exp1 1122.623 465.2706 0.6846154 0.4655651 -0.8266653 exp1-ditra-p adj
2783 53 BTN1 837 1 132 liste1 VP11 Block3 1 3 9 9 9 I ditra a 999 Er hat sie in den Himmel NomS_AccO_PO 2 9 9 i gehoben 685 115 23 4 2 7 9 61 s gewuchtet 4 1 1 0 2 9 9 113 u geflogen 629 106 75 13 2 8 exp1 1122.623 465.2706 0.6846154 0.4655651 -0.6138859 exp1-ditra-a adj
2784 54 BTN2 1617 1 231 liste1 VP11 Block3 1 3 20 72 176 C ditra p Pferden wurde von ihm auf den Rücken 999 999 72 20 c gestiegen 1242 209 289 49 2 9 72 176 s gekrabbelt 5 1 0 0 2 10 72 228 u gefallen 1668 280 179 30 2 8 exp1 1122.623 465.2706 0.6846154 0.4655651 1.062558 exp1-ditra-p adj
2785 55 BTN1 1023 0 213 liste1 VP11 Block3 1 3 7 59 111 C ditra a 999 Sie hat für ihn nach Autos NomS_AccO_PO 2 59 7 c geguckt 27 5 6 1 1 7 59 163 s gespäht 19 3 0 0 1 7 59 215 u gehorcht 38 6 7 1 1 8 exp1 1122.623 465.2706 0.6846154 0.4655651 -0.2141186 exp1-ditra-a adj
2786 56 BTN2 372 1 231 liste1 VP11 Block3 1 3 38 38 90 I trans p Der Mund wurde von ihr zu voll 999 999 38 38 i genommen 4867 818 763 128 2 8 38 90 s getan 3421 575 656 110 1 5 38 142 u gelassen 5577 937 106 18 2 8 exp1 1122.623 465.2706 0.6846154 0.4655651 -1.613304 exp1-trans-p non_adj
2789 59 BTN3 1136 1 312 liste1 VP11 Block3 1 3 30 30 82 I trans p Ins gleiche Horn wurde von ihnen beiden 999 999 30 30 i geblasen 85 14 14 2 2 8 30 82 s gehaucht 24 4 0 0 1 8 30 134 u geseufzt 112 19 2 0 1 8 exp1 1122.623 465.2706 0.6846154 0.4655651 0.02875084 exp1-trans-p non_adj
2792 62 BTN2 531 0 321 liste1 VP11 Block3 1 3 31 83 135 C trans a 999 Sie hat alle ihre Pickel wund NomS_AccO 5 83 31 c gedrückt 355 60 34 6 1 8 83 187 s gekratzt 55 9 3 1 1 8 83 239 u gelegen 4362 733 120 20 2 7 exp1 1122.623 465.2706 0.6846154 0.4655651 -1.271568 exp1-trans-a adj
2794 64 BTN3 1336 0 132 liste1 VP11 Block3 1 3 12 64 168 C ditra p Uns wurde von der Natur die Banane 999 999 64 12 c gekrümmt 32 5 16 3 1 8 64 168 s gebogen 59 10 4 1 2 7 64 220 u gezeugt 110 18 14 2 1 7 exp1 1122.623 465.2706 0.6846154 0.4655651 0.4586082 exp1-ditra-p adj
2796 1 BTN3 1386 1 321 liste1 VP11 Block4 1 4 18 18 70 I ditra p Die Frau wurde von ihm aufs Abstellgleis 999 999 18 18 i geschoben 367 62 56 9 2 9 18 70 s gerückt 206 35 57 10 1 7 18 122 u gebunden 343 58 196 33 2 8 exp1 1122.623 465.2706 0.6846154 0.4655651 0.5660725 exp1-ditra-p adj
2797 2 BTN3 870 1 321 liste1 VP11 Block4 1 4 5 5 5 I ditra a 999 Sie hat ihm auf den Zahn NomS_DatO_PO 3 5 5 i gefühlt 859 144 34 6 1 7 5 57 s gespürt 457 77 21 4 1 7 5 109 u gescheint 2045 344 1 0 1 9 exp1 1122.623 465.2706 0.6846154 0.4655651 -0.5429594 exp1-ditra-a adj
2801 6 BTN2 434 1 213 liste1 VP11 Block4 1 4 3 55 107 C ditra a 999 Der Aufprall hat ihm den Arm NomS_DatO_AccO 1 55 3 c gebrochen 361 61 43 7 2 9 55 159 s gestaucht 5 1 1 0 1 9 55 211 u gewirbelt 39 7 2 0 2 9 exp1 1122.623 465.2706 0.6846154 0.4655651 -1.480048 exp1-ditra-a adj
2802 7 BTN1 680 1 123 liste1 VP11 Block4 1 4 26 26 78 I ditra p Er wurde von ihr in die Schranken 999 999 26 26 i gewiesen 835 140 27 5 2 8 26 78 s geschickt 348 58 118 20 1 9 26 130 u geneigt 200 34 65 11 1 7 exp1 1122.623 465.2706 0.6846154 0.4655651 -0.9513239 exp1-ditra-p adj
2804 9 BTN1 818 1 123 liste1 VP11 Block4 1 4 42 42 94 I trans p Der Laden wurde ganz alleine von ihm 999 999 42 42 i geschmissen 22 4 6 1 2 11 42 94 s geschwungen 111 19 7 1 2 11 42 146 u gezahlt 566 95 125 21 1 7 exp1 1122.623 465.2706 0.6846154 0.4655651 -0.6547224 exp1-trans-p non_adj
2809 14 BTN1 804 1 132 liste1 VP11 Block4 1 4 11 63 115 C ditra a 999 Er hat ihr an die Tür NomS_DatO_PO 3 63 11 c geklopft 138 23 8 1 1 8 63 167 s gepocht 52 9 4 1 1 7 63 219 u gepinselt 8 1 1 0 2 9 exp1 1122.623 465.2706 0.6846154 0.4655651 -0.6848124 exp1-ditra-a adj
2812 17 BTN3 724 1 321 liste1 VP11 Block4 1 4 45 45 45 I trans a 999 Sie hat immer aufs falsche Pferd NomS_PO 4 45 45 i gesetzt 2208 371 210 35 1 7 45 97 s gelehnt 397 67 14 2 1 7 45 149 u gewollt 10446 1755 56 9 1 7 exp1 1122.623 465.2706 0.6846154 0.4655651 -0.8567553 exp1-trans-a adj
2815 20 BTN3 953 1 321 liste1 VP11 Block4 1 4 29 29 29 I trans a 999 Er hat in den sauren Apfel NomS_PO 4 29 29 i gebissen 127 21 18 3 2 8 29 81 s gespuckt 40 7 5 1 1 8 29 133 u geschnitten 176 30 28 5 2 11 exp1 1122.623 465.2706 0.6846154 0.4655651 -0.3645686 exp1-trans-a adj
2817 22 BTN3 784 0 213 liste1 VP11 Block4 1 4 13 13 13 I ditra a 999 Er hat die Angestellte aufs Eis NomS_AccO_PO 2 13 13 i gelegt 1509 2054 269 45 1 6 13 65 s gestellt 4171 701 890 150 1 8 13 117 u gewählt 812 136 368 62 1 7 exp1 1122.623 465.2706 0.6846154 0.4655651 -0.7277981 exp1-ditra-a adj
2820 25 BTN1 638 1 132 liste1 VP11 Block4 1 4 10 10 62 I ditra p Die Katze wurde von ihm im Sack 999 999 10 10 i gekauft 740 124 119 20 1 7 10 62 s gehandelt 1321 222 141 24 2 9 10 114 u getragen 1984 333 235 39 2 8 exp1 1122.623 465.2706 0.6846154 0.4655651 -1.041594 exp1-ditra-p adj
2822 27 BTN1 839 1 132 liste1 VP11 Block4 1 4 16 68 172 C ditra p Konfetti wurde von ihr in die Luft 999 999 68 16 c geschleudert 92 15 31 5 2 12 68 172 s geschmettert 11 2 1 0 2 12 68 224 u gestapelt 30 5 7 1 2 9 exp1 1122.623 465.2706 0.6846154 0.4655651 -0.6095873 exp1-ditra-p adj
2827 32 BTN3 906 1 312 liste1 VP11 Block4 1 4 24 76 180 C ditra p Die Schafe wurden von dem Hund heimwärts 999 999 76 24 c getrieben 528 89 57 10 2 9 76 180 s geleitet 424 71 65 11 2 8 76 232 u gelockt 54 9 8 1 1 7 exp1 1122.623 465.2706 0.6846154 0.4655651 -0.4655851 exp1-ditra-p adj
2829 34 BTN3 960 1 321 liste1 VP11 Block4 1 4 43 95 147 C trans a 999 Der Frosch hat gierig nach Fliegen NomS_PO 4 95 43 c geschnappt 30 5 2 0 1 10 95 199 s gehascht 3 1 0 0 1 8 95 251 u geschaut 319 54 8 1 1 8 exp1 1122.623 465.2706 0.6846154 0.4655651 -0.3495236 exp1-trans-a adj
2831 36 BTN3 1071 0 132 liste1 VP11 Block4 1 4 48 100 204 C trans p Zur Seite wurde schnell von dem Passanten 999 999 100 48 c gesprungen 438 74 17 3 2 10 100 204 s gegangen 7302 1227 437 73 2 8 100 256 u geflohen 136 23 20 3 2 8 exp1 1122.623 465.2706 0.6846154 0.4655651 -0.1109528 exp1-trans-p non_adj
2832 37 BTN3 882 1 321 liste1 VP11 Block4 1 4 2 2 54 I ditra p Sie wurde von ihm unter die Haube 999 999 2 2 i gebracht 3766 633 835 140 1 8 2 54 s geführt 2518 423 713 120 1 7 2 106 u geschafft 1479 248 505 85 1 9 exp1 1122.623 465.2706 0.6846154 0.4655651 -0.517168 exp1-ditra-p adj
2836 41 BTN2 1848 1 213 liste1 VP11 Block4 1 4 51 103 155 C trans a 999 Er hat Paul beim Kickboxen stark NomS_AccO 5 103 51 c getroffen 1523 256 191 32 2 9 103 207 s gefährdet 278 47 167 28 2 9 103 259 u gefürchtet 346 58 26 4 2 10 exp1 1122.623 465.2706 0.6846154 0.4655651 1.559043 exp1-trans-a adj
2838 43 BTN2 441 1 213 liste1 VP11 Block4 1 4 37 37 37 I trans a 999 Die Frau hat endlich den Schleier NomS_AccO 5 37 37 i gelüftet 22 4 6 1 2 8 37 89 s gerafft 21 4 1 0 1 7 37 141 u gestreift 66 11 9 2 1 9 exp1 1122.623 465.2706 0.6846154 0.4655651 -1.465003 exp1-trans-a adj
2839 44 BTN3 860 1 213 liste1 VP11 Block4 1 4 27 79 131 C ditra a 999 Sie hat dem Touristen den Weg NomS_DatO_AccO 1 79 27 c gezeigt 3142 528 464 78 1 7 79 183 s gedeutet 284 48 32 5 2 8 79 235 u geflutet 5 1 1 0 2 8 exp1 1122.623 465.2706 0.6846154 0.4655651 -0.5644523 exp1-ditra-a adj
2841 46 BTN2 448 1 213 liste1 VP11 Block4 1 4 34 34 86 I trans p An der Strippe wurde lange von ihm 999 999 34 34 i gehangen 515 87 3 1 2 8 34 86 s gependelt 20 3 0 0 2 9 34 138 u gesprochen 3598 605 616 103 2 10 exp1 1122.623 465.2706 0.6846154 0.4655651 -1.449958 exp1-trans-p non_adj
2842 47 BTN1 697 1 132 liste1 VP11 Block4 1 4 32 84 188 C trans p Nach den Bonbons wurde von dem Mädchen 999 999 84 32 c gegriffen 618 104 36 6 2 9 84 188 s gelangt 878 148 65 11 1 7 84 240 u getastet 64 11 0 0 2 8 exp1 1122.623 465.2706 0.6846154 0.4655651 -0.9147861 exp1-trans-p non_adj
2843 48 BTN1 755 1 132 liste1 VP11 Block4 1 4 19 71 123 C ditra a 999 Er hat Pferde an den Wagen NomS_AccO_PO 2 71 19 c gespannt 174 29 116 19 1 8 71 175 s gekettet 9 2 6 1 2 8 71 227 u gewöhnt 158 27 97 16 1 7 exp1 1122.623 465.2706 0.6846154 0.4655651 -0.7901274 exp1-ditra-a adj
2846 51 BTN2 466 1 231 liste1 VP11 Block4 1 4 50 50 102 I trans p Nach ihrer Pfeife wurde jahrelang von ihm 999 999 50 50 i getanzt 189 32 26 4 1 7 50 102 s gesteppt 0 0 0 0 1 8 50 154 u gesucht 2892 486 596 100 1 7 exp1 1122.623 465.2706 0.6846154 0.4655651 -1.411271 exp1-trans-p non_adj
2851 56 BTN3 1039 1 321 liste1 VP11 Block4 1 4 35 87 139 C trans a 999 Er hat kräftig auf den Tisch NomS_PO 4 87 35 c gehauen 56 9 6 1 2 7 87 191 s getrommelt 136 23 8 1 2 10 87 243 u gemurmelt 148 25 0 0 2 9 exp1 1122.623 465.2706 0.6846154 0.4655651 -0.17973 exp1-trans-a adj
2852 57 BTN1 636 1 123 liste1 VP11 Block4 1 4 21 21 21 I ditra a 999 Er hat sie vor den Kopf NomS_AccO_PO 2 21 21 i gestoßen 602 101 84 14 2 8 21 73 s gerammt 36 6 14 2 1 7 21 125 u gesenkt 269 45 78 13 1 7 exp1 1122.623 465.2706 0.6846154 0.4655651 -1.045893 exp1-ditra-a adj
2854 59 BTN3 1007 1 321 liste1 VP11 Block4 1 4 8 60 164 C ditra p Die Hemden wurden von mir auf Kleiderbügel 999 999 60 8 c gehängt 335 56 26 4 1 7 60 164 s gebaumelt 27 5 2 0 2 9 60 216 u gesteckt 396 67 56 9 1 8 exp1 1122.623 465.2706 0.6846154 0.4655651 -0.2485072 exp1-ditra-p adj
2859 64 BTN2 854 1 213 liste1 VP11 Block4 1 4 40 92 196 C trans p Das junge Pferd wurde täglich von ihr 999 999 92 40 c geritten 128 22 18 3 2 8 92 196 s gezügelt 18 3 5 1 2 8 92 248 u gemocht 3176 534 4 1 1 7 exp1 1122.623 465.2706 0.6846154 0.4655651 -0.577348 exp1-trans-p non_adj
2861 1 BTN2 1540 1 213 liste2 VP12 Block1 2 1 30 82 134 C trans a 999 Der talentierte Musiker hat das Saxophon NomS_AccO 5 82 30 c geblasen 85 14 14 2 2 8 82 186 s gepustet 10 2 2 0 2 8 82 238 u geputzt 64 11 15 3 1 7 exp1 1831.058 634.1588 0.6346154 0.4824666 -0.4589666 exp1-trans-a adj
2864 4 BTN1 1859 0 213 liste2 VP12 Block1 2 1 49 101 205 C trans p In der Schlange wurde lange von mir 999 999 101 49 c gestanden 6771 1138 75 13 2 9 101 205 s gewartet 989 166 70 12 2 8 101 257 u gelernt 720 121 180 30 1 7 exp1 1831.058 634.1588 0.6346154 0.4824666 0.044062 exp1-trans-p non_adj
2868 8 BTN3 1199 1 312 liste2 VP12 Block1 2 1 25 77 181 C ditra p Der Tochter wurden von ihm die Haare 999 999 77 25 c gewaschen 118 20 34 6 2 9 77 181 s gesäubert 31 5 7 1 2 9 77 233 u gebürstet 9 2 2 0 2 9 exp1 1831.058 634.1588 0.6346154 0.4824666 -0.9966867 exp1-ditra-p adj
2870 10 BTN1 634 1 123 liste2 VP12 Block1 2 1 48 48 48 I trans a 999 Sie ist mutig ins kalte Wasser NomS_PO 4 48 48 i gesprungen 438 74 17 3 2 10 48 100 s gegangen 7302 1227 437 73 2 8 48 152 u gerutscht 101 17 9 2 1 9 exp1 1831.058 634.1588 0.6346154 0.4824666 -1.887631 exp1-trans-a adj
2872 12 BTN1 1743 1 123 liste2 VP12 Block1 2 1 14 66 118 C ditra a 999 Er hat ihr vorsichtig die Schmuckschatulle NomS_DatO_AccO 1 66 14 c geöffnet 617 104 205 34 2 8 66 170 s geklappt 118 20 21 4 1 8 66 222 u geschätzt 314 53 95 16 1 9 exp1 1831.058 634.1588 0.6346154 0.4824666 -0.1388575 exp1-ditra-a adj
2873 13 BTN2 949 1 231 liste2 VP12 Block1 2 1 33 85 189 C trans p Die Hundeleine wurde von mir sehr kurz 999 999 85 33 c gehalten 3971 667 454 76 2 8 85 189 s gefasst 657 110 229 38 1 7 85 241 u gebraucht 1799 302 74 12 1 9 exp1 1831.058 634.1588 0.6346154 0.4824666 -1.39091 exp1-trans-p non_adj
2875 15 BTN1 1474 1 132 liste2 VP12 Block1 2 1 43 43 95 I trans p Frische Luft wurde nach Stunden von ihm 999 999 43 43 i geschnappt 30 5 2 0 1 10 43 95 s gefangen 427 72 66 11 2 8 43 147 u geatmet 172 29 5 1 2 7 exp1 1831.058 634.1588 0.6346154 0.4824666 -0.5630414 exp1-trans-p non_adj
2880 20 BTN2 1180 1 231 liste2 VP12 Block1 2 1 41 93 197 C trans p Er wurde von ihr aus purer Notwehr 999 999 93 41 c geschlagen 1331 224 199 33 2 10 93 197 s geohrfeigt 11 2 1 0 2 10 93 249 u geschützt 345 58 106 18 1 9 exp1 1831.058 634.1588 0.6346154 0.4824666 -1.026648 exp1-trans-p non_adj
2883 23 BTN2 950 1 213 liste2 VP12 Block1 2 1 24 24 24 I ditra a 999 Er hat sie in die Enge NomS_AccO_PO 2 24 24 i getrieben 528 89 57 10 2 9 24 76 s gehetzt 55 9 17 3 1 7 24 128 u gekämpft 619 104 62 10 1 8 exp1 1831.058 634.1588 0.6346154 0.4824666 -1.389333 exp1-ditra-a adj
2885 25 BTN1 1748 1 132 liste2 VP12 Block1 2 1 3 3 55 I ditra p Ihr wurde von ihm kräftig das Genick 999 999 3 3 i gebrochen 361 61 43 7 2 9 3 55 s geteilt 687 115 98 16 1 7 3 107 u geküsst 184 31 21 4 1 7 exp1 1831.058 634.1588 0.6346154 0.4824666 -0.130973 exp1-ditra-p adj
2888 28 BTN3 1159 1 321 liste2 VP12 Block1 2 1 35 35 87 I trans p Auf den Putz wurde ordentlich von ihm 999 999 35 35 i gehauen 56 9 6 1 2 7 35 87 s gehackt 21 4 8 1 1 7 35 139 u gestrichen 200 34 63 11 2 10 exp1 1831.058 634.1588 0.6346154 0.4824666 -1.059762 exp1-trans-p non_adj
2893 33 BTN1 684 1 123 liste2 VP12 Block1 2 1 46 98 150 C trans a 999 Sie hat lange in einer Popband NomS_PO 4 98 46 c gespielt 1960 329 281 47 1 8 98 202 s gewirkt 855 144 46 8 1 7 98 254 u gedient 806 135 38 6 1 7 exp1 1831.058 634.1588 0.6346154 0.4824666 -1.808786 exp1-trans-a adj
2895 35 BTN3 1271 1 321 liste2 VP12 Block1 2 1 32 32 32 I trans a 999 Sie hat immer nach den Sternen NomS_PO 4 32 32 i gegriffen 618 104 36 6 2 9 32 84 s gelangt 878 148 65 11 1 7 32 136 u gelebt 1659 279 120 20 1 6 exp1 1831.058 634.1588 0.6346154 0.4824666 -0.8831505 exp1-trans-a adj
2896 36 BTN1 783 1 123 liste2 VP12 Block1 2 1 51 51 103 I trans p Ins Schwarze wurde genau von der Psychologin 999 999 51 51 i getroffen 1523 256 191 32 2 9 51 103 s gezielt 123 21 20 3 1 7 51 155 u gestarrt 212 36 1 0 1 8 exp1 1831.058 634.1588 0.6346154 0.4824666 -1.652674 exp1-trans-p non_adj
2899 39 BTN2 1903 1 213 liste2 VP12 Block1 2 1 38 90 142 C trans a 999 Die abhängige Frau hat die Tabletten NomS_AccO 5 90 38 c genommen 4867 818 763 128 2 8 90 194 s gefordert 1652 278 376 63 2 9 90 246 u gelassen 5577 937 106 18 2 8 exp1 1831.058 634.1588 0.6346154 0.4824666 0.1134453 exp1-trans-a adj
2900 40 BTN1 2051 1 132 liste2 VP12 Block1 2 1 11 11 63 I ditra p Ihm wurde von ihr auf die Finger 999 999 11 11 i geklopft 138 23 8 1 1 8 11 63 s gehämmert 27 5 3 1 2 9 11 115 u geleuchtet 140 24 1 0 2 10 exp1 1831.058 634.1588 0.6346154 0.4824666 0.3468253 exp1-ditra-p adj
2901 41 BTN2 1684 0 123 liste2 VP12 Block1 2 1 9 61 165 C ditra p Ihr wurde von ihm der schwere Karton 999 999 61 9 c gehoben 685 115 23 4 2 7 61 165 s geschleppt 137 23 20 3 1 10 61 217 u geschaukelt 46 8 1 0 2 11 exp1 1831.058 634.1588 0.6346154 0.4824666 -0.2318941 exp1-ditra-p adj
2902 42 BTN1 1212 1 123 liste2 VP12 Block1 2 1 6 58 110 C ditra a 999 Sie hat der Nachbarin die Blumen NomS_DatO_AccO 1 58 6 c gegossen 65 11 10 2 2 8 58 162 s gewässert 4 1 3 1 2 9 58 214 u gepflegt 256 43 74 12 1 8 exp1 1831.058 634.1588 0.6346154 0.4824666 -0.9761871 exp1-ditra-a adj
2904 44 BTN3 2345 1 321 liste2 VP12 Block1 2 1 22 74 126 C ditra a 999 Sie hat ihm morgens den Bart NomS_DatO_AccO 1 74 22 c gestutzt 34 6 4 1 1 8 74 178 s getrimmt 2 0 0 0 1 8 74 230 u gefärbt 53 9 21 4 1 7 exp1 1831.058 634.1588 0.6346154 0.4824666 0.8104315 exp1-ditra-a adj
2909 49 BTN1 593 1 123 liste2 VP12 Block1 2 1 19 19 71 I ditra p Sie wurde von ihm auf die Folter 999 999 19 19 i gespannt 174 29 116 19 1 8 19 71 s gedehnt 50 8 20 3 1 7 19 123 u gefesselt 74 12 35 6 2 9 exp1 1831.058 634.1588 0.6346154 0.4824666 -1.952283 exp1-ditra-p adj
2910 50 BTN1 2585 0 321 liste2 VP12 Block1 2 1 17 69 173 C ditra p Der Frau wurde von ihm das Fenster 999 999 69 17 c geschlossen 1264 212 362 61 2 11 69 173 s gekippt 62 10 6 1 1 7 69 225 u gebaut 830 139 311 52 1 6 exp1 1831.058 634.1588 0.6346154 0.4824666 1.188886 exp1-ditra-p adj
2914 54 BTN3 3150 1 321 liste2 VP12 Block1 2 1 27 27 79 I ditra p Ihm wurden von der Frau die Krallen 999 999 27 27 i gezeigt 3142 528 464 78 1 7 27 79 s gedeutet 284 48 32 5 2 8 27 131 u genehmigt 138 23 59 10 2 9 exp1 1831.058 634.1588 0.6346154 0.4824666 2.07983 exp1-ditra-p adj
2916 56 BTN3 2358 1 312 liste2 VP12 Block1 2 1 40 40 40 I trans a 999 Der Teufel hat das kleine Kind NomS_AccO 5 40 40 i geritten 128 22 18 3 2 8 40 92 s gejagt 166 28 29 5 1 6 40 144 u geärgert 97 16 16 3 2 8 exp1 1831.058 634.1588 0.6346154 0.4824666 0.8309311 exp1-trans-a adj
2918 58 BTN3 1211 1 312 liste2 VP12 Block1 2 1 1 53 157 C ditra p Ihre Schwester wurde von ihr um Hilfe 999 999 53 1 c gebeten 98 16 6 1 2 7 53 157 s gefragt 2461 413 291 49 1 7 53 209 u gerufen 928 156 94 16 2 7 exp1 1831.058 634.1588 0.6346154 0.4824666 -0.977764 exp1-ditra-p adj
2921 61 BTN3 2029 1 321 liste2 VP12 Block1 2 1 8 8 8 I ditra a 999 Er hat es an den Nagel NomS_AccO_PO 2 8 8 i gehängt 335 56 26 4 1 7 8 60 s gebaumelt 27 5 2 0 2 9 8 112 u gesteckt 396 67 56 9 1 8 exp1 1831.058 634.1588 0.6346154 0.4824666 0.3121336 exp1-ditra-a adj
2927 2 BTN2 2132 1 213 liste2 VP12 Block2 2 2 4 4 4 I ditra a 999 Sie hat ihm aus der Hand NomS_DatO_PO 3 4 4 i gefressen 100 17 15 3 2 9 4 56 s geschlungen 27 5 3 1 2 11 4 108 u gewischt 89 15 5 1 1 8 exp1 1831.058 634.1588 0.6346154 0.4824666 0.4745535 exp1-ditra-a adj
2928 3 BTN2 1484 1 213 liste2 VP12 Block2 2 2 10 62 114 C ditra a 999 Sie hat ihm wieder neue Klamotten NomS_DatO_AccO 1 62 10 c gekauft 740 124 119 20 1 7 62 166 s gehandelt 1321 222 141 24 2 9 62 218 u gestrickt 8 1 3 1 1 9 exp1 1831.058 634.1588 0.6346154 0.4824666 -0.5472725 exp1-ditra-a adj
2930 5 BTN2 1639 1 231 liste2 VP12 Block2 2 2 42 94 146 C trans a 999 Sie hat Wäsche durch das Haus NomS_AccO 5 94 42 c geschmissen 22 4 6 1 2 11 94 198 s geschwungen 111 19 7 1 2 11 94 250 u gefahren 2884 485 228 38 2 8 exp1 1831.058 634.1588 0.6346154 0.4824666 -0.3028542 exp1-trans-a adj
2933 8 BTN3 1918 0 231 liste2 VP12 Block2 2 2 7 7 59 I ditra p Ihm wurde von ihr in die Karten 999 999 7 7 i geguckt 27 5 6 1 1 7 7 59 s gespäht 19 3 0 0 1 7 7 111 u gemalt 125 21 35 6 1 6 exp1 1831.058 634.1588 0.6346154 0.4824666 0.1370986 exp1-ditra-p adj
2935 10 BTN2 1329 1 213 liste2 VP12 Block2 2 2 15 15 67 I ditra p Ihr wurde von ihm nicht das Wasser 999 999 15 15 i gereicht 616 103 35 6 1 8 15 67 s gegeben 10290 1729 1186 199 2 7 15 119 u geprüft 460 77 131 22 1 7 exp1 1831.058 634.1588 0.6346154 0.4824666 -0.7916908 exp1-ditra-p adj
2937 12 BTN2 1219 1 213 liste2 VP12 Block2 2 2 21 73 177 C ditra p Der Dolch wurde von ihm ins Herz 999 999 73 21 c gestoßen 602 101 84 14 2 8 73 177 s gebohrt 48 8 6 1 1 7 73 229 u gefügt 235 39 10 2 1 6 exp1 1831.058 634.1588 0.6346154 0.4824666 -0.9651489 exp1-ditra-p adj
2939 14 BTN2 1059 1 231 liste2 VP12 Block2 2 2 12 12 12 I ditra a 999 Er hat ihr nie ein Haar NomS_DatO_AccO 1 12 12 i gekrümmt 32 5 16 3 1 8 12 64 s gebogen 59 10 4 1 2 7 12 116 u gerupft 12 2 3 1 1 7 exp1 1831.058 634.1588 0.6346154 0.4824666 -1.217452 exp1-ditra-a adj
2940 15 BTN1 1576 0 213 liste2 VP12 Block2 2 2 23 23 75 I ditra p Ihr wurde von ihm auf die Zehen 999 999 23 23 i getreten 1686 283 176 30 2 8 23 75 s getrampelt 11 2 0 0 2 10 23 127 u gerast 76 13 11 2 1 6 exp1 1831.058 634.1588 0.6346154 0.4824666 -0.4021984 exp1-ditra-p adj
2943 18 BTN2 1359 1 213 liste2 VP12 Block2 2 2 29 81 185 C trans p Der Postbote wurde von dem Hund bereits 999 999 81 29 c gebissen 127 21 18 3 2 8 81 185 s gezwickt 5 1 0 0 1 8 81 237 u gerochen 135 23 6 1 2 8 exp1 1831.058 634.1588 0.6346154 0.4824666 -0.744384 exp1-trans-p non_adj
2944 19 BTN3 1570 1 312 liste2 VP12 Block2 2 2 44 44 44 I trans a 999 Sie hat nach dem Unfall Sterne NomS_AccO 5 44 44 i gesehen 6987 1174 917 154 2 7 44 96 s gesichtet 19 3 8 1 2 9 44 148 u gefunden 4687 787 833 140 2 8 exp1 1831.058 634.1588 0.6346154 0.4824666 -0.4116598 exp1-trans-a adj
2946 21 BTN1 1726 0 213 liste2 VP12 Block2 2 2 18 70 122 C ditra a 999 Er hat der Oma den Wagen NomS_DatO_AccO 1 70 18 c geschoben 367 62 56 9 2 9 70 174 s gerollt 197 33 14 2 1 7 70 226 u geordnet 143 24 44 7 2 8 exp1 1831.058 634.1588 0.6346154 0.4824666 -0.1656646 exp1-ditra-a adj
2950 25 BTN2 2502 1 213 liste2 VP12 Block2 2 2 5 57 161 C ditra p Dem Patienten wurde von ihr der Puls 999 999 57 5 c gefühlt 859 144 34 6 1 7 57 161 s gespürt 457 77 21 4 1 7 57 213 u geregelt 123 21 46 8 2 8 exp1 1831.058 634.1588 0.6346154 0.4824666 1.058004 exp1-ditra-p adj
2952 27 BTN3 1661 1 312 liste2 VP12 Block2 2 2 37 89 193 C trans p Das miefendes Zimmer wurde nie von ihr 999 999 89 37 c gelüftet 22 4 6 1 2 8 89 193 s getrocknet 46 8 11 2 2 10 89 245 u gemietet 51 9 12 2 2 8 exp1 1831.058 634.1588 0.6346154 0.4824666 -0.2681626 exp1-trans-p non_adj
2953 28 BTN1 1510 1 132 liste2 VP12 Block2 2 2 45 97 201 C trans p Die neuen Pflanzenkeime wurden bereits von ihnen 999 999 97 45 c gesetzt 2208 371 210 35 1 7 97 201 s gesät 33 6 12 2 1 5 97 253 u gewollt 10446 1755 56 9 1 7 exp1 1831.058 634.1588 0.6346154 0.4824666 -0.5062733 exp1-trans-p non_adj
2957 32 BTN2 1265 1 231 liste2 VP12 Block2 2 2 36 36 36 I trans a 999 Das junge Mädchen hat nach Blut NomS_PO 4 36 36 i gelechzt 3 1 0 0 1 8 36 88 s gegiert 7 1 0 0 1 7 36 140 u geschielt 15 3 1 0 1 9 exp1 1831.058 634.1588 0.6346154 0.4824666 -0.8926119 exp1-trans-a adj
2959 34 BTN3 1765 1 312 liste2 VP12 Block2 2 2 26 78 130 C ditra a 999 Er hat ihr wütend die Tür NomS_DatO_PO 3 78 26 c gewiesen 835 140 27 5 2 8 78 182 s geschildert 265 45 69 12 2 11 78 234 u geliefert 586 98 119 20 2 9 exp1 1831.058 634.1588 0.6346154 0.4824666 -0.1041658 exp1-ditra-a adj
2961 36 BTN1 715 1 132 liste2 VP12 Block2 2 2 34 86 138 C trans a 999 Der Regenschirm hat lange am Haken NomS_PO 4 86 34 c gehangen 515 87 3 1 2 8 86 190 s gependelt 20 3 0 0 2 9 86 242 u gewackelt 0 0 0 0 2 9 exp1 1831.058 634.1588 0.6346154 0.4824666 -1.759902 exp1-trans-a adj
2962 37 BTN2 1601 1 321 liste2 VP12 Block2 2 2 50 102 154 C trans a 999 Sie haben stundenlang zu klassischem Swing NomS_PO 4 102 50 c getanzt 189 32 26 4 1 7 102 206 s gesungen 438 74 46 8 2 8 102 258 u geredet 906 152 68 11 2 7 exp1 1831.058 634.1588 0.6346154 0.4824666 -0.3627761 exp1-trans-a adj
2965 40 BTN2 796 1 213 liste2 VP12 Block2 2 2 28 28 28 I ditra a 999 Sie hat ihn in die Knie NomS_AccO_PO 2 28 28 i gezwungen 668 112 289 49 2 9 28 80 s geboten 1155 194 90 15 2 7 28 132 u gebeugt 172 29 33 6 1 7 exp1 1831.058 634.1588 0.6346154 0.4824666 -1.632174 exp1-ditra-a adj
2966 41 BTN2 3595 0 132 liste2 VP12 Block2 2 2 20 20 20 I ditra a 999 Er ist der Geliebten aufs Dach NomS_DatO_PO 3 20 20 i gestiegen 1242 209 289 49 2 9 20 72 s geklettert 112 19 10 2 2 10 20 124 u gefolgt 1133 190 101 17 1 7 exp1 1831.058 634.1588 0.6346154 0.4824666 2.781547 exp1-ditra-a adj
2971 46 BTN1 2810 0 213 liste2 VP12 Block2 2 2 47 47 99 I trans p Der Rahmen wurde von dem ehrgeizigen Redner 999 999 47 47 i gesprengt 85 14 23 4 1 9 47 99 s geknackt 23 4 4 1 1 8 47 151 u gestaltet 324 54 96 16 2 9 exp1 1831.058 634.1588 0.6346154 0.4824666 1.543686 exp1-trans-p non_adj
2974 49 BTN2 823 1 213 liste2 VP12 Block2 2 2 52 52 52 I trans a 999 Der Mann hat schnell die Notbremse NomS_AccO 5 52 52 i gezogen 1693 284 301 51 2 7 52 104 s gelöst 875 147 258 43 1 6 52 156 u gesichert 684 115 243 41 2 9 exp1 1831.058 634.1588 0.6346154 0.4824666 -1.589598 exp1-trans-a adj
2977 52 BTN3 1700 1 321 liste2 VP12 Block2 2 2 31 31 83 I trans p Die Schulbank wurde gemeinsam von den Jungs 999 999 31 31 i gedrückt 355 60 34 6 1 8 31 83 s gepresst 76 13 23 4 1 8 31 135 u genutzt 442 74 120 20 1 7 exp1 1831.058 634.1588 0.6346154 0.4824666 -0.2066638 exp1-trans-p non_adj
2982 57 BTN1 2896 0 231 liste2 VP12 Block2 2 2 39 39 91 I trans p Das Feld wurde nach Tagen von ihr 999 999 39 39 i geräumt 179 30 52 9 1 7 39 91 s geleert 131 22 7 1 1 7 39 143 u gekehrt 270 45 16 3 1 7 exp1 1831.058 634.1588 0.6346154 0.4824666 1.679299 exp1-trans-p non_adj
2985 60 BTN1 1727 1 132 liste2 VP12 Block2 2 2 13 65 169 C ditra p Der Arm wurde von ihm um sie 999 999 65 13 c gelegt 1509 2054 269 45 1 6 65 169 s gemacht 8089 1359 1762 296 1 7 65 221 u geworfen 902 152 115 19 2 8 exp1 1831.058 634.1588 0.6346154 0.4824666 -0.1640877 exp1-ditra-p adj
2989 64 BTN3 1513 1 312 liste2 VP12 Block2 2 2 2 54 106 C ditra a 999 Sie hat den Brief zur Post NomS_AccO_PO 2 54 2 c gebracht 3766 633 835 140 1 8 54 158 s geschafft 1479 248 505 85 1 9 54 210 u gepackt 188 32 41 7 1 7 exp1 1831.058 634.1588 0.6346154 0.4824666 -0.5015426 exp1-ditra-a adj
2991 1 BTN2 1091 1 213 liste2 VP12 Block3 2 3 23 75 179 C ditra p Ihm wurde von ihr in die Hacken 999 999 75 23 c getreten 1686 283 176 30 2 8 75 179 s gestampft 50 8 3 1 1 9 75 231 u gehüpft 47 8 0 0 1 7 exp1 1831.058 634.1588 0.6346154 0.4824666 -1.166991 exp1-ditra-p adj
2995 5 BTN1 786 1 123 liste2 VP12 Block3 2 3 46 46 46 I trans a 999 Er hat immer die zweite Geige NomS_AccO 5 46 46 i gespielt 1960 329 281 47 1 8 46 98 s gestimmt 773 130 52 9 1 8 46 150 u gehört 2278 383 666 112 1 6 exp1 1831.058 634.1588 0.6346154 0.4824666 -1.647943 exp1-trans-a adj
2996 6 BTN3 2079 0 132 liste2 VP12 Block3 2 3 33 33 85 I trans p Der Schnabel wurde schnell von dem Jungen 999 999 33 33 i gehalten 3971 667 454 76 2 8 33 85 s gestützt 292 49 103 17 1 8 33 137 u geschüttelt 280 47 11 2 2 11 exp1 1831.058 634.1588 0.6346154 0.4824666 0.3909783 exp1-trans-p non_adj
2999 9 BTN1 2271 0 321 liste2 VP12 Block3 2 3 49 49 101 I trans p Schmiere wurde heimlich von dem kleinen Jungen 999 999 49 49 i gestanden 6771 1138 75 13 2 9 49 101 s gehockt 78 13 0 0 1 7 49 153 u getrunken 474 80 82 14 2 9 exp1 1831.058 634.1588 0.6346154 0.4824666 0.6937415 exp1-trans-p non_adj
3000 10 BTN2 825 1 231 liste2 VP12 Block3 2 3 25 25 77 I ditra p Ihm wurde von ihr gründlich der Kopf 999 999 25 25 i gewaschen 118 20 34 6 2 9 25 77 s gereinigt 66 11 23 4 2 9 25 129 u gemessen 294 49 131 22 2 8 exp1 1831.058 634.1588 0.6346154 0.4824666 -1.586444 exp1-ditra-p adj
3003 13 BTN1 1731 1 132 liste2 VP12 Block3 2 3 20 72 124 C ditra a 999 Er ist Pferden auf den Rücken NomS_DatO_PO 3 72 20 c gestiegen 1242 209 289 49 2 9 72 176 s gekrabbelt 5 1 0 0 2 10 72 228 u gefallen 1668 280 179 30 2 8 exp1 1831.058 634.1588 0.6346154 0.4824666 -0.1577802 exp1-ditra-a adj
3008 18 BTN3 1761 1 312 liste2 VP12 Block3 2 3 6 6 6 I ditra a 999 Er hat mächtig Öl ins Feuer NomS_AccO_PO 2 6 6 i gegossen 65 11 10 2 2 8 6 58 s gesondert 5176 870 11 2 2 9 6 110 u gefüllt 258 43 58 10 1 7 exp1 1831.058 634.1588 0.6346154 0.4824666 -0.1104734 exp1-ditra-a adj
3010 20 BTN3 2159 1 312 liste2 VP12 Block3 2 3 41 41 93 I trans p Mächtig Schaum wurde von der jungen Frau 999 999 41 41 i geschlagen 1331 224 199 33 2 10 41 93 s geprügelt 23 4 4 1 2 9 41 145 u gebildet 907 152 121 20 2 8 exp1 1831.058 634.1588 0.6346154 0.4824666 0.5171296 exp1-trans-p non_adj
3015 25 BTN1 1631 1 132 liste2 VP12 Block3 2 3 9 9 61 I ditra p Sie wurde von ihm in den Himmel 999 999 9 9 i gehoben 685 115 23 4 2 7 9 61 s gewuchtet 4 1 1 0 2 9 9 113 u geflogen 629 106 75 13 2 8 exp1 1831.058 634.1588 0.6346154 0.4824666 -0.3154694 exp1-ditra-p adj
3020 30 BTN2 890 1 213 liste2 VP12 Block3 2 3 14 14 14 I ditra a 999 Sie hat der Freundin die Augen NomS_DatO_AccO 1 14 14 i geöffnet 617 104 205 34 2 8 14 66 s geklärt 259 44 115 19 1 7 14 118 u gebessert 159 27 27 5 2 9 exp1 1831.058 634.1588 0.6346154 0.4824666 -1.483946 exp1-ditra-a adj
3024 34 BTN1 1439 0 312 liste2 VP12 Block3 2 3 7 59 163 C ditra p Für ihn wurde von ihr nach Autos 999 999 59 7 c geguckt 27 5 6 1 1 7 59 163 s gespäht 19 3 0 0 1 7 59 215 u gehorcht 38 6 7 1 1 8 exp1 1831.058 634.1588 0.6346154 0.4824666 -0.6182327 exp1-ditra-p adj
3025 35 BTN2 1452 1 231 liste2 VP12 Block3 2 3 30 30 30 I trans a 999 Sie haben beide ins gleiche Horn NomS_PO 4 30 30 i geblasen 85 14 14 2 2 8 30 82 s gehaucht 24 4 0 0 1 8 30 134 u geseufzt 112 19 2 0 1 8 exp1 1831.058 634.1588 0.6346154 0.4824666 -0.5977331 exp1-trans-a adj
3027 37 BTN3 2935 0 123 liste2 VP12 Block3 2 3 47 99 203 C trans p Die maroden Häuser wurden von den Bauarbeitern 999 999 99 47 c gesprengt 85 14 23 4 1 9 99 203 s gestürzt 349 59 67 11 1 8 99 255 u gemeldet 744 125 189 32 2 8 exp1 1831.058 634.1588 0.6346154 0.4824666 1.740798 exp1-trans-p non_adj
3029 39 BTN1 1700 0 312 liste2 VP12 Block3 2 3 36 88 140 C trans a 999 Der durstige Maratonläufer hat nach Wasser NomS_PO 4 88 36 c gelechzt 3 1 0 0 1 8 88 192 s gegiert 7 1 0 0 1 7 88 244 u gewühlt 36 6 0 0 1 7 exp1 1831.058 634.1588 0.6346154 0.4824666 -0.2066638 exp1-trans-a adj
3032 42 BTN2 1596 1 213 liste2 VP12 Block3 2 3 4 56 108 C ditra a 999 Die Katze hat Mäuse zum Frühstück NomS_AccO_PO 2 56 4 c gefressen 100 17 15 3 2 9 56 160 s gegessen 400 67 44 7 2 8 56 212 u gezählt 504 85 61 10 1 7 exp1 1831.058 634.1588 0.6346154 0.4824666 -0.3706606 exp1-ditra-a adj
3033 43 BTN1 1368 1 123 liste2 VP12 Block3 2 3 52 104 156 C trans a 999 Sie haben das Stahlseil noch fester NomS_AccO 5 104 52 c gezogen 1693 284 301 51 2 7 104 208 s gestrafft 34 6 6 1 1 9 104 260 u gesichert 684 115 243 41 2 9 exp1 1831.058 634.1588 0.6346154 0.4824666 -0.730192 exp1-trans-a adj
3034 44 BTN3 1515 1 312 liste2 VP12 Block3 2 3 44 96 148 C trans a 999 Ich habe ihren Bruder nie zuvor NomS_AccO 5 96 44 c gesehen 6987 1174 917 154 2 7 96 200 s gefunden 4687 787 833 140 2 8 96 252 u gerettet 427 72 150 25 2 8 exp1 1831.058 634.1588 0.6346154 0.4824666 -0.4983889 exp1-trans-a adj
3035 45 BTN3 1366 1 321 liste2 VP12 Block3 2 3 1 1 53 I ditra p Ihr Freund wurde von ihr zur Kasse 999 999 1 1 i gebeten 98 16 6 1 2 7 1 53 s gedrängt 267 45 54 9 1 8 1 105 u geholt 716 120 84 14 1 6 exp1 1831.058 634.1588 0.6346154 0.4824666 -0.7333458 exp1-ditra-p adj
3037 47 BTN3 2129 1 312 liste2 VP12 Block3 2 3 31 83 187 C trans p Alle ihre Pickel wurden von ihr wund 999 999 83 31 c gedrückt 355 60 34 6 1 8 83 187 s gekratzt 55 9 3 1 1 8 83 239 u gelegen 4362 733 120 20 2 7 exp1 1831.058 634.1588 0.6346154 0.4824666 0.4698229 exp1-trans-p non_adj
3039 49 BTN2 987 1 231 liste2 VP12 Block3 2 3 28 80 132 C ditra a 999 Er hat das Mädchen zur Prostitution NomS_AccO_PO 2 80 28 c gezwungen 668 112 289 49 2 9 80 184 s genötigt 108 18 45 8 2 8 80 236 u geladen 269 45 70 12 2 7 exp1 1831.058 634.1588 0.6346154 0.4824666 -1.330988 exp1-ditra-a adj
3041 51 BTN2 729 1 231 liste2 VP12 Block3 2 3 38 38 38 I trans a 999 Sie hat den Mund zu voll NomS_AccO 5 38 38 i genommen 4867 818 763 128 2 8 38 90 s getan 3421 575 656 110 1 5 38 142 u gelassen 5577 937 106 18 2 8 exp1 1831.058 634.1588 0.6346154 0.4824666 -1.737826 exp1-trans-a adj
3042 52 BTN3 1058 1 312 liste2 VP12 Block3 2 3 22 22 22 I ditra a 999 Sie hat dem Jungen die Flügel NomS_DatO_AccO 1 22 22 i gestutzt 34 6 4 1 1 8 22 74 s gekürzt 78 13 45 8 1 7 22 126 u gekämmt 27 5 8 1 1 7 exp1 1831.058 634.1588 0.6346154 0.4824666 -1.219029 exp1-ditra-a adj
3045 55 BTN3 1575 1 312 liste2 VP12 Block3 2 3 39 91 195 C trans p Das Zimmer wurde letztendlich von dem Mädchen 999 999 91 39 c geräumt 179 30 52 9 1 7 91 195 s gewechselt 248 42 32 5 2 10 91 247 u gemeint 2991 503 270 45 1 7 exp1 1831.058 634.1588 0.6346154 0.4824666 -0.4037753 exp1-trans-p non_adj
3049 59 BTN3 1434 1 321 liste2 VP12 Block3 2 3 17 17 69 I ditra p Er wurde von ihr sehr ins Herz 999 999 17 17 i geschlossen 1264 212 362 61 2 11 17 69 s gesperrt 112 19 66 11 1 8 17 121 u gezeichnet 336 56 48 8 2 10 exp1 1831.058 634.1588 0.6346154 0.4824666 -0.6261171 exp1-ditra-p adj
3052 62 BTN1 1665 1 132 liste2 VP12 Block3 2 3 15 67 171 C ditra p Dem Mann wurde von ihr der Brotkorb 999 999 67 15 c gereicht 616 103 35 6 1 8 67 171 s gegeben 10290 1729 1186 199 2 7 67 223 u gestattet 264 44 119 20 2 9 exp1 1831.058 634.1588 0.6346154 0.4824666 -0.2618551 exp1-ditra-p adj
3054 64 BTN1 2073 1 123 liste2 VP12 Block3 2 3 12 64 116 C ditra a 999 Die Natur hat uns die Banane NomS_DatO_AccO 1 64 12 c gekrümmt 32 5 16 3 1 8 64 168 s gebogen 59 10 4 1 2 7 64 220 u gezeugt 110 18 14 2 1 7 exp1 1831.058 634.1588 0.6346154 0.4824666 0.3815169 exp1-ditra-a adj
3057 2 BTN3 1539 0 231 liste2 VP12 Block4 2 4 13 13 65 I ditra p Die Angestellte wurde von ihm aufs Eis 999 999 13 13 i gelegt 1509 2054 269 45 1 6 13 65 s gestellt 4171 701 890 150 1 8 13 117 u gewählt 812 136 368 62 1 7 exp1 1831.058 634.1588 0.6346154 0.4824666 -0.4605434 exp1-ditra-p adj
3058 3 BTN3 1340 1 312 liste2 VP12 Block4 2 4 16 68 120 C ditra a 999 Sie hat Konfetti in die Luft NomS_AccO_PO 2 68 16 c geschleudert 92 15 31 5 2 12 68 172 s geschmettert 11 2 1 0 2 12 68 224 u gestapelt 30 5 7 1 2 9 exp1 1831.058 634.1588 0.6346154 0.4824666 -0.774345 exp1-ditra-a adj
3059 4 BTN1 565 1 123 liste2 VP12 Block4 2 4 42 42 42 I trans a 999 Er hat ganz alleine den Laden NomS_AccO 5 42 42 i geschmissen 22 4 6 1 2 11 42 94 s geschwungen 111 19 7 1 2 11 42 146 u gezahlt 566 95 125 21 1 7 exp1 1831.058 634.1588 0.6346154 0.4824666 -1.996436 exp1-trans-a adj
3060 5 BTN1 1936 1 132 liste2 VP12 Block4 2 4 11 63 167 C ditra p Ihr wurde von ihm an die Tür 999 999 63 11 c geklopft 138 23 8 1 1 8 63 167 s gepocht 52 9 4 1 1 7 63 219 u gepinselt 8 1 1 0 2 9 exp1 1831.058 634.1588 0.6346154 0.4824666 0.1654827 exp1-ditra-p adj
3061 6 BTN2 1640 1 231 liste2 VP12 Block4 2 4 2 2 2 I ditra a 999 Er hat sie unter die Haube NomS_AccO_PO 2 2 2 i gebracht 3766 633 835 140 1 8 2 54 s geführt 2518 423 713 120 1 7 2 106 u geschafft 1479 248 505 85 1 9 exp1 1831.058 634.1588 0.6346154 0.4824666 -0.3012774 exp1-ditra-a adj
3062 7 BTN1 1270 1 132 liste2 VP12 Block4 2 4 34 34 34 I trans a 999 Er hat lange an der Strippe NomS_PO 4 34 34 i gehangen 515 87 3 1 2 8 34 86 s gependelt 20 3 0 0 2 9 34 138 u gesprochen 3598 605 616 103 2 10 exp1 1831.058 634.1588 0.6346154 0.4824666 -0.8847274 exp1-trans-a adj
3063 8 BTN1 1799 0 213 liste2 VP12 Block4 2 4 43 95 199 C trans p Nach Fliegen wurde gierig von dem Frosch 999 999 95 43 c geschnappt 30 5 2 0 1 10 95 199 s gehascht 3 1 0 0 1 8 95 251 u geschaut 319 54 8 1 1 8 exp1 1831.058 634.1588 0.6346154 0.4824666 -0.05055152 exp1-trans-p non_adj
3067 12 BTN3 1987 0 132 liste2 VP12 Block4 2 4 3 55 159 C ditra p Der Arm wurde ihm von dem Aufprall 999 999 55 3 c gebrochen 361 61 43 7 2 9 55 159 s gestaucht 5 1 1 0 1 9 55 211 u gewirbelt 39 7 2 0 2 9 exp1 1831.058 634.1588 0.6346154 0.4824666 0.2459042 exp1-ditra-p adj
3070 15 BTN3 1571 1 321 liste2 VP12 Block4 2 4 35 87 191 C trans p Auf den Tisch wurde kräftig von ihm 999 999 87 35 c gehauen 56 9 6 1 2 7 87 191 s getrommelt 136 23 8 1 2 10 87 243 u gemurmelt 148 25 0 0 2 9 exp1 1831.058 634.1588 0.6346154 0.4824666 -0.4100829 exp1-trans-p non_adj
3073 18 BTN3 2485 1 312 liste2 VP12 Block4 2 4 24 76 128 C ditra a 999 Der Hund hat die Schafe heimwärts NomS_AccO_PO 2 76 24 c getrieben 528 89 57 10 2 9 76 180 s geleitet 424 71 65 11 2 8 76 232 u gelockt 54 9 8 1 1 7 exp1 1831.058 634.1588 0.6346154 0.4824666 1.031196 exp1-ditra-a adj
3075 20 BTN3 1187 1 312 liste2 VP12 Block4 2 4 5 5 57 I ditra p Ihm wurde von ihr auf den Zahn 999 999 5 5 i gefühlt 859 144 34 6 1 7 5 57 s gespürt 457 77 21 4 1 7 5 109 u gescheint 2045 344 1 0 1 9 exp1 1831.058 634.1588 0.6346154 0.4824666 -1.015609 exp1-ditra-p adj
3080 25 BTN2 1361 1 213 liste2 VP12 Block4 2 4 40 92 144 C trans a 999 Sie hat täglich das junge Pferd NomS_AccO 5 92 40 c geritten 128 22 18 3 2 8 92 196 s gezügelt 18 3 5 1 2 8 92 248 u gemocht 3176 534 4 1 1 7 exp1 1831.058 634.1588 0.6346154 0.4824666 -0.7412302 exp1-trans-a adj
3082 27 BTN3 1121 1 312 liste2 VP12 Block4 2 4 29 29 81 I trans p In den sauren Apfel wurde von ihm 999 999 29 29 i gebissen 127 21 18 3 2 8 29 81 s gespuckt 40 7 5 1 1 8 29 133 u geschnitten 176 30 28 5 2 11 exp1 1831.058 634.1588 0.6346154 0.4824666 -1.119684 exp1-trans-p non_adj
3083 28 BTN2 926 1 213 liste2 VP12 Block4 2 4 26 26 26 I ditra a 999 Sie hat ihn in die Schranken NomS_AccO_PO 2 26 26 i gewiesen 835 140 27 5 2 8 26 78 s geschickt 348 58 118 20 1 9 26 130 u geneigt 200 34 65 11 1 7 exp1 1831.058 634.1588 0.6346154 0.4824666 -1.427178 exp1-ditra-a adj
3084 29 BTN1 2033 1 132 liste2 VP12 Block4 2 4 18 18 18 I ditra a 999 Er hat die Frau aufs Abstellgleis NomS_AccO_PO 2 18 18 i geschoben 367 62 56 9 2 9 18 70 s gerückt 206 35 57 10 1 7 18 122 u gebunden 343 58 196 33 2 8 exp1 1831.058 634.1588 0.6346154 0.4824666 0.3184412 exp1-ditra-a adj
3087 32 BTN2 850 1 231 liste2 VP12 Block4 2 4 50 50 50 I trans a 999 Er hat jahrelang nach ihrer Pfeife NomS_PO 4 50 50 i getanzt 189 32 26 4 1 7 50 102 s gesteppt 0 0 0 0 1 8 50 154 u gesucht 2892 486 596 100 1 7 exp1 1831.058 634.1588 0.6346154 0.4824666 -1.547022 exp1-trans-a adj
3088 33 BTN3 2124 1 312 liste2 VP12 Block4 2 4 45 45 97 I trans p Aufs falsche Pferd wurde immer von ihr 999 999 45 45 i gesetzt 2208 371 210 35 1 7 45 97 s gelehnt 397 67 14 2 1 7 45 149 u gewollt 10446 1755 56 9 1 7 exp1 1831.058 634.1588 0.6346154 0.4824666 0.4619384 exp1-trans-p non_adj
3092 37 BTN1 786 1 123 liste2 VP12 Block4 2 4 19 71 175 C ditra p Pferde wurden von ihm an den Wagen 999 999 71 19 c gespannt 174 29 116 19 1 8 71 175 s gekettet 9 2 6 1 2 8 71 227 u gewöhnt 158 27 97 16 1 7 exp1 1831.058 634.1588 0.6346154 0.4824666 -1.647943 exp1-ditra-p adj
3095 40 BTN3 2090 1 312 liste2 VP12 Block4 2 4 51 103 207 C trans p Paul wurde von ihm beim Kickboxen stark 999 999 103 51 c getroffen 1523 256 191 32 2 9 103 207 s gefährdet 278 47 167 28 2 9 103 259 u gefürchtet 346 58 26 4 2 10 exp1 1831.058 634.1588 0.6346154 0.4824666 0.4083241 exp1-trans-p non_adj
3098 43 BTN1 944 1 123 liste2 VP12 Block4 2 4 8 60 112 C ditra a 999 Ich habe die Hemden auf Kleiderbügel NomS_AccO_PO 2 60 8 c gehängt 335 56 26 4 1 7 60 164 s gebaumelt 27 5 2 0 2 9 60 216 u gesteckt 396 67 56 9 1 8 exp1 1831.058 634.1588 0.6346154 0.4824666 -1.398794 exp1-ditra-a adj
3101 46 BTN1 1911 0 231 liste2 VP12 Block4 2 4 37 37 89 I trans p Der Schleier wurde endlich von der Frau 999 999 37 37 i gelüftet 22 4 6 1 2 8 37 89 s gerafft 21 4 1 0 1 7 37 141 u gestreift 66 11 9 2 1 9 exp1 1831.058 634.1588 0.6346154 0.4824666 0.1260604 exp1-trans-p non_adj
3105 50 BTN3 2142 1 321 liste2 VP12 Block4 2 4 27 79 183 C ditra p Dem Touristen wurde von ihr der Weg 999 999 79 27 c gezeigt 3142 528 464 78 1 7 79 183 s gedeutet 284 48 32 5 2 8 79 235 u geflutet 5 1 1 0 2 8 exp1 1831.058 634.1588 0.6346154 0.4824666 0.4903224 exp1-ditra-p adj
3108 53 BTN1 1506 1 132 liste2 VP12 Block4 2 4 48 100 152 C trans a 999 Der Passant ist schnell zur Seite NomS_PO 4 100 48 c gesprungen 438 74 17 3 2 10 100 204 s gegangen 7302 1227 437 73 2 8 100 256 u geflohen 136 23 20 3 2 8 exp1 1831.058 634.1588 0.6346154 0.4824666 -0.5125809 exp1-trans-a adj
3112 57 BTN1 1230 1 123 liste2 VP12 Block4 2 4 32 84 136 C trans a 999 Das Mädchen hat nach den Bonbons NomS_PO 4 84 32 c gegriffen 618 104 36 6 2 9 84 188 s gelangt 878 148 65 11 1 7 84 240 u getastet 64 11 0 0 2 8 exp1 1831.058 634.1588 0.6346154 0.4824666 -0.9478031 exp1-trans-a adj
3117 62 BTN1 739 1 123 liste2 VP12 Block4 2 4 10 10 10 I ditra a 999 Er hat die Katze im Sack NomS_AccO_PO 2 10 10 i gekauft 740 124 119 20 1 7 10 62 s gehandelt 1321 222 141 24 2 9 10 114 u getragen 1984 333 235 39 2 8 exp1 1831.058 634.1588 0.6346154 0.4824666 -1.722057 exp1-ditra-a adj
3118 63 BTN1 602 1 132 liste2 VP12 Block4 2 4 21 21 73 I ditra p Er wurde von ihr vor den Kopf 999 999 21 21 i gestoßen 602 101 84 14 2 8 21 73 s gerammt 36 6 14 2 1 7 21 125 u gesenkt 269 45 78 13 1 7 exp1 1831.058 634.1588 0.6346154 0.4824666 -1.938091 exp1-ditra-p adj
3121 1 BTN3 1892 1 312 liste1 VP13 Block1 1 1 8 8 60 I ditra p Es wurde von ihm an den Nagel 999 999 8 8 i gehängt 335 56 26 4 1 7 8 60 s gebaumelt 27 5 2 0 2 9 8 112 u gesteckt 396 67 56 9 1 8 exp1 1555.465 621.5348 0.6807692 0.4670777 0.5414574 exp1-ditra-p adj
3122 2 BTN2 700 1 213 liste1 VP13 Block1 1 1 35 35 35 I trans a 999 Er hat ordentlich auf den Putz NomS_PO 4 35 35 i gehauen 56 9 6 1 2 7 35 87 s gehackt 21 4 8 1 1 7 35 139 u gestrichen 200 34 63 11 2 10 exp1 1555.465 621.5348 0.6807692 0.4670777 -1.376376 exp1-trans-a adj
3123 3 BTN2 1812 0 123 liste1 VP13 Block1 1 1 40 40 92 I trans p Das kleine Kind wurde mächtig vom Teufel 999 999 40 40 i geritten 128 22 18 3 2 8 40 92 s gejagt 166 28 29 5 1 6 40 144 u geärgert 97 16 16 3 2 8 exp1 1555.465 621.5348 0.6807692 0.4670777 0.4127438 exp1-trans-p non_adj
3126 6 BTN2 2475 1 213 liste1 VP13 Block1 1 1 46 98 202 C trans p In einer Popband wurde lange von ihr 999 999 98 46 c gespielt 1960 329 281 47 1 8 98 202 s gewirkt 855 144 46 8 1 7 98 254 u gedient 806 135 38 6 1 7 exp1 1555.465 621.5348 0.6807692 0.4670777 1.479458 exp1-trans-p non_adj
3130 10 BTN3 1661 1 321 liste1 VP13 Block1 1 1 41 93 145 C trans a 999 Sie hat ihn aus purer Notwehr NomS_AccO 5 93 41 c geschlagen 1331 224 199 33 2 10 93 197 s geohrfeigt 11 2 1 0 2 10 93 249 u geschützt 345 58 106 18 1 9 exp1 1555.465 621.5348 0.6807692 0.4670777 0.1697968 exp1-trans-a adj
3132 12 BTN2 1623 1 231 liste1 VP13 Block1 1 1 48 48 100 I trans p Ins kalte Wasser wurde mutig von ihr 999 999 48 48 i gesprungen 438 74 17 3 2 10 48 100 s gegangen 7302 1227 437 73 2 8 48 152 u gerutscht 101 17 9 2 1 9 exp1 1555.465 621.5348 0.6807692 0.4670777 0.1086578 exp1-trans-p non_adj
3136 16 BTN1 1290 1 132 liste1 VP13 Block1 1 1 24 24 76 I ditra p Sie wurde von ihm in die Enge 999 999 24 24 i getrieben 528 89 57 10 2 9 24 76 s gehetzt 55 9 17 3 1 7 24 128 u gekämpft 619 104 62 10 1 8 exp1 1555.465 621.5348 0.6807692 0.4670777 -0.4271127 exp1-ditra-p adj
3138 18 BTN3 2054 1 312 liste1 VP13 Block1 1 1 6 58 162 C ditra p Der Nachbarin wurden von ihr die Blumen 999 999 58 6 c gegossen 65 11 10 2 2 8 58 162 s gewässert 4 1 3 1 2 9 58 214 u gepflegt 256 43 74 12 1 8 exp1 1555.465 621.5348 0.6807692 0.4670777 0.8021025 exp1-ditra-p adj
3143 23 BTN3 996 1 321 liste1 VP13 Block1 1 1 27 27 27 I ditra a 999 Die Frau hat ihm die Krallen NomS_DatO_AccO 1 27 27 i gezeigt 3142 528 464 78 1 7 27 79 s gedeutet 284 48 32 5 2 8 27 131 u genehmigt 138 23 59 10 2 9 exp1 1555.465 621.5348 0.6807692 0.4670777 -0.9001353 exp1-ditra-a adj
3144 24 BTN1 1259 1 132 liste1 VP13 Block1 1 1 43 43 43 I trans a 999 Nach Stunden hat er frische Luft NomS_AccO 5 43 43 i geschnappt 30 5 2 0 1 10 43 95 s gefangen 427 72 66 11 2 8 43 147 u geatmet 172 29 5 1 2 7 exp1 1555.465 621.5348 0.6807692 0.4670777 -0.4769892 exp1-trans-a adj
3146 26 BTN3 1301 1 321 liste1 VP13 Block1 1 1 51 51 51 I trans a 999 Die Psychologin hat genau ins Schwarze NomS_PO 4 51 51 i getroffen 1523 256 191 32 2 9 51 103 s gezielt 123 21 20 3 1 7 51 155 u gestarrt 212 36 1 0 1 8 exp1 1555.465 621.5348 0.6807692 0.4670777 -0.4094146 exp1-trans-a adj
3147 27 BTN2 901 1 213 liste1 VP13 Block1 1 1 1 53 105 C ditra a 999 Sie hat ihre Schwester um Hilfe NomS_AccO_PO 2 53 1 c gebeten 98 16 6 1 2 7 53 157 s gefragt 2461 413 291 49 1 7 53 209 u gerufen 928 156 94 16 2 7 exp1 1555.465 621.5348 0.6807692 0.4670777 -1.052983 exp1-ditra-a adj
3149 29 BTN2 931 1 231 liste1 VP13 Block1 1 1 14 66 170 C ditra p Ihr wurde von ihm vorsichtig die Schmuckschatulle 999 999 66 14 c geöffnet 617 104 205 34 2 8 66 170 s geklappt 118 20 21 4 1 8 66 222 u geschätzt 314 53 95 16 1 9 exp1 1555.465 621.5348 0.6807692 0.4670777 -1.004715 exp1-ditra-p adj
3152 32 BTN2 933 1 213 liste1 VP13 Block1 1 1 22 74 178 C ditra p Ihm wurde von ihr morgens der Bart 999 999 74 22 c gestutzt 34 6 4 1 1 8 74 178 s getrimmt 2 0 0 0 1 8 74 230 u gefärbt 53 9 21 4 1 7 exp1 1555.465 621.5348 0.6807692 0.4670777 -1.001497 exp1-ditra-p adj
3156 36 BTN3 1487 1 312 liste1 VP13 Block1 1 1 49 101 153 C trans a 999 Ich habe lange in der Schlange NomS_PO 4 101 49 c gestanden 6771 1138 75 13 2 9 101 205 s gewartet 989 166 70 12 2 8 101 257 u gelernt 720 121 180 30 1 7 exp1 1555.465 621.5348 0.6807692 0.4670777 -0.1101554 exp1-trans-a adj
3157 37 BTN2 1124 0 132 liste1 VP13 Block1 1 1 25 77 129 C ditra a 999 Er hat der Tochter die Haare NomS_DatO_AccO 1 77 25 c gewaschen 118 20 34 6 2 9 77 181 s gesäubert 31 5 7 1 2 9 77 233 u gebürstet 9 2 2 0 2 9 exp1 1555.465 621.5348 0.6807692 0.4670777 -0.6941935 exp1-ditra-a adj
3160 40 BTN3 2732 1 312 liste1 VP13 Block1 1 1 11 11 11 I ditra a 999 Sie hat ihm auf die Finger NomS_DatO_PO 3 11 11 i geklopft 138 23 8 1 1 8 11 63 s gehämmert 27 5 3 1 2 9 11 115 u geleuchtet 140 24 1 0 2 10 exp1 1555.465 621.5348 0.6807692 0.4670777 1.892951 exp1-ditra-a adj
3164 44 BTN2 1823 1 231 liste1 VP13 Block1 1 1 16 16 68 I ditra p Sie wurde von ihm aus der Bahn 999 999 16 16 i geschleudert 92 15 31 5 2 12 16 68 s geschmettert 11 2 1 0 2 12 16 120 u gelenkt 212 36 50 8 1 7 exp1 1555.465 621.5348 0.6807692 0.4670777 0.4304419 exp1-ditra-p adj
3167 47 BTN3 1450 0 231 liste1 VP13 Block1 1 1 17 69 121 C ditra a 999 Er hat der Frau das Fenster NomS_DatO_AccO 1 69 17 c geschlossen 1264 212 362 61 2 11 69 173 s gekippt 62 10 6 1 1 7 69 225 u gebaut 830 139 311 52 1 6 exp1 1555.465 621.5348 0.6807692 0.4670777 -0.1696854 exp1-ditra-a adj
3170 50 BTN3 1597 1 321 liste1 VP13 Block1 1 1 30 82 186 C trans p Das Saxophon wurde von dem talentierten Musiker 999 999 82 30 c geblasen 85 14 14 2 2 8 82 186 s gepustet 10 2 2 0 2 8 82 238 u geputzt 64 11 15 3 1 7 exp1 1555.465 621.5348 0.6807692 0.4670777 0.06682589 exp1-trans-p non_adj
3172 52 BTN3 1677 1 321 liste1 VP13 Block1 1 1 32 32 84 I trans p Nach den Sternen wurde immer von ihr 999 999 32 32 i gegriffen 618 104 36 6 2 9 32 84 s gelangt 878 148 65 11 1 7 32 136 u gelebt 1659 279 120 20 1 6 exp1 1555.465 621.5348 0.6807692 0.4670777 0.1955395 exp1-trans-p non_adj
3174 54 BTN2 612 1 231 liste1 VP13 Block1 1 1 19 19 19 I ditra a 999 Er hat sie auf die Folter NomS_AccO_PO 2 19 19 i gespannt 174 29 116 19 1 8 19 71 s gedehnt 50 8 20 3 1 7 19 123 u gefesselt 74 12 35 6 2 9 exp1 1555.465 621.5348 0.6807692 0.4670777 -1.517961 exp1-ditra-a adj
3177 57 BTN2 579 1 231 liste1 VP13 Block1 1 1 33 85 137 C trans a 999 Ich habe die Hundeleine sehr kurz NomS_AccO 5 85 33 c gehalten 3971 667 454 76 2 8 85 189 s gefasst 657 110 229 38 1 7 85 241 u gebraucht 1799 302 74 12 1 9 exp1 1555.465 621.5348 0.6807692 0.4670777 -1.571055 exp1-trans-a adj
[truncated: 1,389,268 more chars]
